# Supplementary material for: Crystal structure of 1-(1-chloro­eth­yl)-6,7-dimeth­oxy-1,2,3,4-tetra­hydro­isoquinolinium chloride
Source: Acta Crystallogr E Crystallogr Commun. 2024 Nov 28;80(Pt 12):1322–5. doi: 10.1107/S2056989024011277 (PMC11789181; doi:10.1107/S2056989024011277)
Supplement: Supplementary file 1 [file e-80-01322-sup1.cif]

##############################################################################
#                                                                            #
# This CIF contains the data in a paper accepted for publication in          #
# Acta Crystallographica Section E. It conforms to the requirements of       #
# Notes for Authors for Acta Crystallographica Section E, and has been       #
# peer reviewed under the auspices of the IUCr Commission on Journals.       #
#                                                                            #
# Full details of the Crystallographic Information File format               #
# are given in the paper "The Crystallographic Information File (CIF):       #
# a New Standard Archive File for Crystallography" by S. R. Hall, F. H.      #
# Allen and I. D. Brown [Acta Cryst. (1991), A47, 655-685].                  #
#                                                                            #
# The current version of the core CIF dictionary is obtainable from          #
# ftp://ftp.iucr.org/pub/cif_core.dic.                                       #
#                                                                            #
# Software is freely available for graphical display of the structure(s)     #
# in this CIF. For information consult the CIF software page                 #
# http://www.iucr.org/resources/cif/software.                                #
#                                                                            #
# This file may be used for bona fide research purposes within the           #
# scientific community so long as proper attribution is given to the journal # 
# article from which it was obtained.                                        #
#                                                                            #
##############################################################################
data_I
_audit_creation_method     'SHELXL-2018/3'
_chemical_name_systematic
;
1-(1-Chloroethyl)-6,7-dimethoxy-1,2,3,4-tetrahydroisoquinolinium chloride
;
_chemical_name_common     ?
_chemical_formula_moiety     'C13 H19 Cl N O2 +, Cl-'
_chemical_formula_sum     'C13 H19 Cl2 N O2'
_chemical_formula_iupac     'C13 H19 Cl N O2 +, Cl-'
_chemical_formula_weight     292.19
_chemical_melting_point     476(2)
_space_group_crystal_system     monoclinic
_space_group_name_H-M_alt     'P 21/c'
_space_group_name_Hall     '-P 2ybc'
loop_
    _space_group_symop_operation_xyz
    'x, y, z'
    '-x, y+1/2, -z+1/2'
    '-x, -y, -z'
    'x, -y-1/2, z-1/2'
_cell_length_a     16.1298(3)
_cell_length_b     12.3736(3)
_cell_length_c     7.46745(16)
_cell_angle_alpha     90
_cell_angle_beta     100.190(2)
_cell_angle_gamma     90
_cell_volume     1466.87(6)
_cell_formula_units_Z     4
_cell_measurement_reflns_used     5593
_cell_measurement_theta_min     2.7630
_cell_measurement_theta_max     67.9810
_cell_measurement_temperature     293(2)
loop_
    _twin_individual_id
    _twin_individual_mass_fraction_refined
    _twin_individual_twin_matrix_11
    _twin_individual_twin_matrix_12
    _twin_individual_twin_matrix_13
    _twin_individual_twin_matrix_21
    _twin_individual_twin_matrix_22
    _twin_individual_twin_matrix_23
    _twin_individual_twin_matrix_31
    _twin_individual_twin_matrix_32
    _twin_individual_twin_matrix_33
    1 0.6001 1.0000 0.0000 0.0000 0.0000 1.0000 0.0000 0.0000 0.0000 1.0000
    2 0.3999 -0.9999 0.0003 -0.7654 -0.0001 -1.0000 0.0001 0.0000 0.0001 1.0000
_exptl_crystal_description     prism
_exptl_crystal_colour     colourless
_exptl_crystal_size_max     0.25
_exptl_crystal_size_mid     0.10
_exptl_crystal_size_min     0.05
_exptl_crystal_density_diffrn     1.323
_exptl_crystal_density_meas     ?
_exptl_crystal_density_method     'not measured'
_exptl_crystal_F_000     616
_exptl_absorpt_coefficient_mu     3.938
_exptl_absorpt_correction_type     multi-scan
_exptl_absorpt_process_details
;
(CrysAlisPro; Rigaku OD, 2018)
;
_exptl_absorpt_correction_T_min     0.78425
_exptl_absorpt_correction_T_max     1.00000
_diffrn_ambient_temperature     293(2)
_diffrn_source     'micro-focus sealed X-ray tube'
_diffrn_radiation_type     'Cu K\a'
_diffrn_radiation_wavelength     1.54184
_diffrn_radiation_monochromator     mirror
_diffrn_measurement_device_type
                         'XtaLAB Synergy, Single source at home/near, HyPix3000'
_diffrn_measurement_device     'four-circle diffractometer'
_diffrn_measurement_method     'w\scans'
_diffrn_detector     'Hybrid Pixel Array Detector'
_diffrn_detector_area_resol_mean     10.0000
_diffrn_reflns_number     12790
_diffrn_reflns_av_R_equivalents     0.0607
_diffrn_reflns_av_sigmaI/netI     0.0273
_diffrn_reflns_theta_min     7.0062
_diffrn_reflns_theta_max     68.2374
_diffrn_reflns_theta_full     67.684
_diffrn_measured_fraction_theta_max     0.991
_diffrn_measured_fraction_theta_full     0.999
_diffrn_reflns_limit_h_min     -17
_diffrn_reflns_limit_h_max     19
_diffrn_reflns_limit_k_min     -14
_diffrn_reflns_limit_k_max     14
_diffrn_reflns_limit_l_min     -8
_diffrn_reflns_limit_l_max     7
_diffrn_radiation_probe     x-ray
_refine_special_details
;
 Refined as a 2-component twin
;
_reflns_number_total     4641
_reflns_number_gt     4142
_reflns_threshold_expression     'I > 2\s(I)'
_refine_ls_structure_factor_coef     Fsqd
_refine_ls_matrix_type     full
_refine_ls_R_factor_all     0.0538
_refine_ls_R_factor_gt     0.0502
_refine_ls_wR_factor_gt     0.1498
_refine_ls_wR_factor_ref     0.1551
_refine_ls_goodness_of_fit_ref     1.090
_refine_ls_restrained_S_all     1.090
_refine_ls_number_reflns     4641
_refine_ls_number_parameters     170
_refine_ls_number_restraints     2
_refine_ls_hydrogen_treatment     mixed
_refine_ls_weighting_scheme     calc
_refine_ls_weighting_details
              'w=1/[\s^2^(Fo^2^)+(0.1122P)^2^+0.0537P] where P=(Fo^2^+2Fc^2^)/3'
_atom_sites_solution_hydrogens     mixed
_atom_sites_solution_primary     iterative
_atom_sites_solution_secondary     difmap
_refine_ls_shift/su_max     0.000
_refine_ls_shift/su_mean     0.000
_refine_diff_density_max     0.322
_refine_diff_density_min     -0.256
_refine_ls_extinction_method     none
_refine_ls_extinction_coef     .
loop_
    _atom_type_symbol
    _atom_type_description
    _atom_type_scat_dispersion_real
    _atom_type_scat_dispersion_imag
    _atom_type_scat_source
    'C' 'C' 0.0181 0.0091
                         'International Tables Vol C Tables 4.2.6.8 and 6.1.1.4'
    'H' 'H' 0.0000 0.0000
                         'International Tables Vol C Tables 4.2.6.8 and 6.1.1.4'
    'N' 'N' 0.0311 0.0180
                         'International Tables Vol C Tables 4.2.6.8 and 6.1.1.4'
    'O' 'O' 0.0492 0.0322
                         'International Tables Vol C Tables 4.2.6.8 and 6.1.1.4'
    'Cl' 'Cl' 0.3639 0.7018
                         'International Tables Vol C Tables 4.2.6.8 and 6.1.1.4'
_computing_data_collection
;
CrysAlisPro (Rigaku OD, 2018)
;
_computing_cell_refinement
;
CrysAlisPro (Rigaku OD, 2018)
;
_computing_data_reduction
;
CrysAlisPro (Rigaku OD, 2018)
;
_computing_structure_solution
;
<i>SHELXT2018/2</i> (Sheldrick, 2015a)
;
_computing_structure_refinement
;
<i>SHELXL2018/3</i> (Sheldrick, 2015b)
;
_computing_molecular_graphics
;
Mercury (Macrae <i>et al.</i>,  2020)
;
_computing_publication_material
;
<i>SHELXL2014/7</i> (Sheldrick, 2015b)
;
loop_
    _atom_site_type_symbol
    _atom_site_label
    _atom_site_fract_x
    _atom_site_fract_y
    _atom_site_fract_z
    _atom_site_U_iso_or_equiv
    _atom_site_adp_type
    _atom_site_calc_flag
    _atom_site_occupancy
    _atom_site_disorder_assembly
    _atom_site_disorder_group
    Cl Cl1 0.77537(4) 0.66403(6) 0.75105(11) 0.0673(3) Uani d 1 . .
    Cl Cl2 0.91248(3) 0.52447(5) 1.18130(7) 0.0506(2) Uani d 1 . .
    O O1 0.51533(12) 0.3579(2) 0.3763(3) 0.0747(6) Uani d 1 . .
    O O2 0.58615(12) 0.47214(18) 0.1566(3) 0.0644(6) Uani d 1 . .
    C C1 0.85038(13) 0.49829(17) 0.5981(3) 0.0358(5) Uani d 1 . .
    H H1A 0.884823 0.477867 0.507792 0.043 Uiso calc 1 . .
    N N2 0.89415(11) 0.45706(15) 0.7799(2) 0.0374(4) Uani d 1 . .
    H H2A 0.9536(13) 0.465(2) 0.791(4) 0.045 Uiso d 1 . .
    H H2B 0.8830(17) 0.498(2) 0.876(3) 0.045 Uiso d 1 . .
    C C3 0.87520(15) 0.34188(19) 0.8137(3) 0.0465(5) Uani d 1 . .
    H H3A 0.908683 0.318072 0.927730 0.056 Uiso calc 1 . .
    H H3B 0.889133 0.296935 0.716790 0.056 Uiso calc 1 . .
    C C4 0.78257(15) 0.3314(2) 0.8215(3) 0.0496(6) Uani d 1 . .
    H H4A 0.770169 0.370253 0.926464 0.060 Uiso calc 1 . .
    H H4B 0.768603 0.255903 0.834578 0.060 Uiso calc 1 . .
    C C4A 0.72980(14) 0.37668(19) 0.6497(3) 0.0416(5) Uani d 1 . .
    C C5 0.64592(15) 0.3445(2) 0.5957(3) 0.0503(6) Uani d 1 . .
    H H5A 0.621781 0.297843 0.669519 0.060 Uiso calc 1 . .
    C C6 0.59837(15) 0.3808(2) 0.4351(4) 0.0512(6) Uani d 1 . .
    C C7 0.63650(15) 0.4458(2) 0.3182(3) 0.0473(6) Uani d 1 . .
    C C8 0.71844(14) 0.47887(19) 0.3714(3) 0.0414(5) Uani d 1 . .
    H H8A 0.743570 0.522290 0.294466 0.050 Uiso calc 1 . .
    C C8A 0.76461(13) 0.44768(17) 0.5409(3) 0.0369(5) Uani d 1 . .
    C C9 0.4704(2) 0.3114(4) 0.5026(6) 0.1007(14) Uani d 1 . .
    H H9A 0.413028 0.299237 0.445017 0.151 Uiso calc 1 . .
    H H9B 0.495855 0.243834 0.544775 0.151 Uiso calc 1 . .
    H H9C 0.471544 0.359488 0.603867 0.151 Uiso calc 1 . .
    C C10 0.6234(2) 0.5306(3) 0.0284(4) 0.0711(9) Uani d 1 . .
    H H10A 0.581969 0.544019 -0.078361 0.107 Uiso calc 1 . .
    H H10B 0.644673 0.598139 0.080729 0.107 Uiso calc 1 . .
    H H10C 0.668884 0.489221 -0.004100 0.107 Uiso calc 1 . .
    C C11 0.84659(14) 0.62126(19) 0.6022(3) 0.0455(5) Uani d 1 . .
    H H11A 0.822722 0.645643 0.478997 0.055 Uiso calc 1 . .
    C C12 0.93059(18) 0.6771(2) 0.6574(4) 0.0650(7) Uani d 1 . .
    H H12A 0.922258 0.753986 0.656226 0.097 Uiso calc 1 . .
    H H12B 0.955872 0.654494 0.777642 0.097 Uiso calc 1 . .
    H H12C 0.966957 0.658458 0.573374 0.097 Uiso calc 1 . .
loop_
    _atom_site_aniso_label
    _atom_site_aniso_U_11
    _atom_site_aniso_U_22
    _atom_site_aniso_U_33
    _atom_site_aniso_U_12
    _atom_site_aniso_U_13
    _atom_site_aniso_U_23
    Cl1 0.0646(4) 0.0535(4) 0.0826(5) 0.0072(3) 0.0094(4) -0.0177(3)
    Cl2 0.0439(3) 0.0715(5) 0.0365(3) 0.0006(2) 0.0075(2) -0.0008(2)
    O1 0.0424(9) 0.0996(16) 0.0760(12) -0.0225(10) -0.0063(9) 0.0100(12)
    O2 0.0483(10) 0.0862(15) 0.0512(11) -0.0048(9) -0.0120(9) 0.0104(9)
    C1 0.0369(10) 0.0382(11) 0.0306(10) -0.0027(8) 0.0019(8) 0.0023(8)
    N2 0.0359(9) 0.0418(10) 0.0326(9) -0.0012(7) 0.0008(7) 0.0016(7)
    C3 0.0476(12) 0.0411(13) 0.0471(12) 0.0041(9) -0.0015(10) 0.0066(9)
    C4 0.0517(13) 0.0465(14) 0.0478(12) -0.0070(10) 0.0009(10) 0.0129(10)
    C4A 0.0426(11) 0.0403(12) 0.0405(11) -0.0027(9) 0.0040(9) 0.0012(9)
    C5 0.0455(12) 0.0496(14) 0.0552(13) -0.0112(10) 0.0073(10) 0.0035(11)
    C6 0.0390(11) 0.0559(15) 0.0555(13) -0.0083(10) 0.0000(10) -0.0027(11)
    C7 0.0428(11) 0.0532(14) 0.0418(12) -0.0003(10) -0.0036(9) -0.0009(10)
    C8 0.0396(11) 0.0455(13) 0.0377(11) -0.0032(9) 0.0032(9) 0.0009(9)
    C8A 0.0371(10) 0.0367(11) 0.0353(10) -0.0010(8) 0.0022(8) -0.0024(8)
    C9 0.0469(16) 0.137(4) 0.114(3) -0.030(2) 0.0021(18) 0.028(3)
    C10 0.0628(17) 0.096(2) 0.0488(15) 0.0066(16) -0.0060(13) 0.0178(14)
    C11 0.0465(11) 0.0380(12) 0.0482(12) -0.0029(9) -0.0019(9) 0.0039(9)
    C12 0.0558(15) 0.0462(15) 0.0872(19) -0.0150(12) -0.0029(14) 0.0039(13)
_geom_special_details
;
 All esds (except the esd in the dihedral angle between two l.s. planes)
 are estimated using the full covariance matrix.  The cell esds are taken
 into account individually in the estimation of esds in distances, angles
 and torsion angles; correlations between esds in cell parameters are only
 used when they are defined by crystal symmetry.  An approximate (isotropic)
 treatment of cell esds is used for estimating esds involving l.s. planes.
;
loop_
    _geom_bond_atom_site_label_1
    _geom_bond_atom_site_label_2
    _geom_bond_site_symmetry_2
    _geom_bond_distance
    _geom_bond_publ_flag
    Cl1 C11 . 1.813(3) ?
    O1 C6 . 1.364(3) ?
    O1 C9 . 1.410(4) ?
    O2 C7 . 1.369(3) ?
    O2 C10 . 1.416(4) ?
    C1 N2 . 1.504(3) ?
    C1 C8A . 1.510(3) ?
    C1 C11 . 1.523(3) ?
    C1 H1A . 0.9800 ?
    N2 C3 . 1.488(3) ?
    N2 H2A . 0.95(2) ?
    N2 H2B . 0.92(2) ?
    C3 C4 . 1.511(3) ?
    C3 H3A . 0.9700 ?
    C3 H3B . 0.9700 ?
    C4 C4A . 1.516(3) ?
    C4 H4A . 0.9700 ?
    C4 H4B . 0.9700 ?
    C4A C8A . 1.382(3) ?
    C4A C5 . 1.399(3) ?
    C5 C6 . 1.379(4) ?
    C5 H5A . 0.9300 ?
    C6 C7 . 1.407(4) ?
    C7 C8 . 1.374(3) ?
    C8 C8A . 1.405(3) ?
    C8 H8A . 0.9300 ?
    C9 H9A . 0.9600 ?
    C9 H9B . 0.9600 ?
    C9 H9C . 0.9600 ?
    C10 H10A . 0.9600 ?
    C10 H10B . 0.9600 ?
    C10 H10C . 0.9600 ?
    C11 C12 . 1.512(3) ?
    C11 H11A . 0.9800 ?
    C12 H12A . 0.9600 ?
    C12 H12B . 0.9600 ?
    C12 H12C . 0.9600 ?
loop_
    _geom_angle_atom_site_label_1
    _geom_angle_atom_site_label_2
    _geom_angle_atom_site_label_3
    _geom_angle_site_symmetry_1
    _geom_angle_site_symmetry_3
    _geom_angle
    _geom_angle_publ_flag
    C6 O1 C9 . . 117.5(2) ?
    C7 O2 C10 . . 117.4(2) ?
    N2 C1 C8A . . 112.04(17) ?
    N2 C1 C11 . . 109.57(17) ?
    C8A C1 C11 . . 112.46(18) ?
    N2 C1 H1A . . 107.5 ?
    C8A C1 H1A . . 107.5 ?
    C11 C1 H1A . . 107.5 ?
    C3 N2 C1 . . 113.60(16) ?
    C3 N2 H2A . . 108.8(15) ?
    C1 N2 H2A . . 110.2(16) ?
    C3 N2 H2B . . 108.3(17) ?
    C1 N2 H2B . . 113.2(17) ?
    H2A N2 H2B . . 102(2) ?
    N2 C3 C4 . . 108.83(18) ?
    N2 C3 H3A . . 109.9 ?
    C4 C3 H3A . . 109.9 ?
    N2 C3 H3B . . 109.9 ?
    C4 C3 H3B . . 109.9 ?
    H3A C3 H3B . . 108.3 ?
    C3 C4 C4A . . 110.28(19) ?
    C3 C4 H4A . . 109.6 ?
    C4A C4 H4A . . 109.6 ?
    C3 C4 H4B . . 109.6 ?
    C4A C4 H4B . . 109.6 ?
    H4A C4 H4B . . 108.1 ?
    C8A C4A C5 . . 119.0(2) ?
    C8A C4A C4 . . 120.46(19) ?
    C5 C4A C4 . . 120.6(2) ?
    C6 C5 C4A . . 121.2(2) ?
    C6 C5 H5A . . 119.4 ?
    C4A C5 H5A . . 119.4 ?
    O1 C6 C5 . . 125.2(2) ?
    O1 C6 C7 . . 115.6(2) ?
    C5 C6 C7 . . 119.3(2) ?
    O2 C7 C8 . . 125.1(2) ?
    O2 C7 C6 . . 115.3(2) ?
    C8 C7 C6 . . 119.7(2) ?
    C7 C8 C8A . . 120.6(2) ?
    C7 C8 H8A . . 119.7 ?
    C8A C8 H8A . . 119.7 ?
    C4A C8A C8 . . 119.9(2) ?
    C4A C8A C1 . . 123.00(18) ?
    C8 C8A C1 . . 117.02(19) ?
    O1 C9 H9A . . 109.5 ?
    O1 C9 H9B . . 109.5 ?
    H9A C9 H9B . . 109.5 ?
    O1 C9 H9C . . 109.5 ?
    H9A C9 H9C . . 109.5 ?
    H9B C9 H9C . . 109.5 ?
    O2 C10 H10A . . 109.5 ?
    O2 C10 H10B . . 109.5 ?
    H10A C10 H10B . . 109.5 ?
    O2 C10 H10C . . 109.5 ?
    H10A C10 H10C . . 109.5 ?
    H10B C10 H10C . . 109.5 ?
    C12 C11 C1 . . 115.2(2) ?
    C12 C11 Cl1 . . 109.50(19) ?
    C1 C11 Cl1 . . 109.62(16) ?
    C12 C11 H11A . . 107.4 ?
    C1 C11 H11A . . 107.4 ?
    Cl1 C11 H11A . . 107.4 ?
    C11 C12 H12A . . 109.5 ?
    C11 C12 H12B . . 109.5 ?
    H12A C12 H12B . . 109.5 ?
    C11 C12 H12C . . 109.5 ?
    H12A C12 H12C . . 109.5 ?
    H12B C12 H12C . . 109.5 ?
loop_
    _geom_torsion_atom_site_label_1
    _geom_torsion_atom_site_label_2
    _geom_torsion_atom_site_label_3
    _geom_torsion_atom_site_label_4
    _geom_torsion_site_symmetry_1
    _geom_torsion_site_symmetry_2
    _geom_torsion_site_symmetry_3
    _geom_torsion_site_symmetry_4
    _geom_torsion
    _geom_torsion_publ_flag
    C8A C1 N2 C3 . . . . 34.0(2) ?
    C11 C1 N2 C3 . . . . 159.49(19) ?
    C1 N2 C3 C4 . . . . -64.4(2) ?
    N2 C3 C4 C4A . . . . 55.1(3) ?
    C3 C4 C4A C8A . . . . -19.8(3) ?
    C3 C4 C4A C5 . . . . 158.0(2) ?
    C8A C4A C5 C6 . . . . 1.2(4) ?
    C4 C4A C5 C6 . . . . -176.7(2) ?
    C9 O1 C6 C5 . . . . 12.7(5) ?
    C9 O1 C6 C7 . . . . -167.9(3) ?
    C4A C5 C6 O1 . . . . -176.7(3) ?
    C4A C5 C6 C7 . . . . 4.0(4) ?
    C10 O2 C7 C8 . . . . 5.4(4) ?
    C10 O2 C7 C6 . . . . -175.3(3) ?
    O1 C6 C7 O2 . . . . -3.5(4) ?
    C5 C6 C7 O2 . . . . 175.9(2) ?
    O1 C6 C7 C8 . . . . 175.8(2) ?
    C5 C6 C7 C8 . . . . -4.8(4) ?
    O2 C7 C8 C8A . . . . 179.7(2) ?
    C6 C7 C8 C8A . . . . 0.5(4) ?
    C5 C4A C8A C8 . . . . -5.6(3) ?
    C4 C4A C8A C8 . . . . 172.3(2) ?
    C5 C4A C8A C1 . . . . 171.9(2) ?
    C4 C4A C8A C1 . . . . -10.1(3) ?
    C7 C8 C8A C4A . . . . 4.8(4) ?
    C7 C8 C8A C1 . . . . -172.9(2) ?
    N2 C1 C8A C4A . . . . 3.4(3) ?
    C11 C1 C8A C4A . . . . -120.5(2) ?
    N2 C1 C8A C8 . . . . -178.93(18) ?
    C11 C1 C8A C8 . . . . 57.1(3) ?
    N2 C1 C11 C12 . . . . 55.1(3) ?
    C8A C1 C11 C12 . . . . -179.6(2) ?
    N2 C1 C11 Cl1 . . . . -68.91(19) ?
    C8A C1 C11 Cl1 . . . . 56.4(2) ?
loop_
    _geom_hbond_atom_site_label_D
    _geom_hbond_atom_site_label_H
    _geom_hbond_atom_site_label_A
    _geom_hbond_site_symmetry_A
    _geom_hbond_distance_DH
    _geom_hbond_distance_HA
    _geom_hbond_distance_DA
    _geom_hbond_angle_DHA
    _geom_hbond_publ_flag
    C1 H1A Cl2 1_554 0.98 2.62 3.450(2) 142.6 yes
    N2 H2A Cl2 3_767 0.95(2) 2.14(2) 3.0895(19) 177(2) yes
    N2 H2B Cl1 . 0.92(2) 2.75(3) 3.1828(19) 110.0(19) yes
    N2 H2B Cl2 . 0.92(2) 2.27(2) 3.0751(19) 146(2) yes
    C11 H11A Cl1 4_575 0.98 2.93 3.767(2) 144.3 yes
    C12 H12A Cl2 4_575 0.96 2.75 3.710(3) 174.1 yes
_shelx_space_group_comment
;
The symmetry employed for this shelxl refinement is uniquely defined
by the following loop, which should always be used as a source of
symmetry information in preference to the above space-group names.
They are only intended as comments.
;
_shelx_estimated_absorpt_T_min     ?
_shelx_estimated_absorpt_T_max     ?
_shelx_hkl_file
;
   0   0  -2 58027.9 201.159   1
   0   0  -6 2680.67 63.1860   1
   6   0  -8 2259.96 58.1979  -2
   0   0  -8 2259.96 58.1979   1
   0  -1  -1 21876.6 80.9255   1
   0  -1  -2 35200.4 130.094   1
   0   1  -3 12791.8 110.691   1
   3   1  -4 5091.96 151.224  -2
   0  -1  -4 5091.96 151.224   1
   0  -1  -5 29179.8 115.433   1
   4  -1  -5 29956.6 264.115  -2
   0   1  -5 29956.6 264.115   1
   0  -1  -6 287.474 16.3634   1
   0  -1  -7 216.697 18.4224   1
   6  -1  -8 250.355 18.4207  -2
   0   1  -8 250.355 18.4207   1
   0  -2   0 189918. 603.435  -2
   0   2   0 189918. 603.435   1
   0   2  -1 6376.38 45.3445   1
   0   2  -2 426.775 17.5532   1
   0  -2  -3 203.823 16.2015   1
   3  -2  -4 13492.5 214.337  -2
   0   2  -4 13492.5 214.337   1
   0  -2  -5 1170.52 24.0826   1
   4   2  -5 1437.05 61.5361  -2
   0  -2  -5 1437.05 61.5361   1
   0  -2  -6 4520.68 59.5897   1
   0  -2  -7 3925.83 80.7951   1
   6   2  -8 1860.27 43.4892  -2
   0  -2  -8 1860.27 43.4892   1
   0   3  -1 59003.2 214.940   1
   0  -3  -2 9032.23 111.855   1
   0   3  -3 11142.0 149.743   1
   3   3  -4 1256.64 33.7042  -2
   0  -3  -4 1256.64 33.7042   1
   0  -3  -5 1659.46 38.2208   1
   4   3  -5 2138.55 76.7115  -2
   0  -3  -5 2138.55 76.7115   1
   0  -3  -6 383.224 17.0450   1
   0  -3  -7 74.2815 12.1031   1
   6  -3  -8 407.541 26.7785  -2
   0   3  -8 407.541 26.7785   1
   0  -4   0 506.848 70.4711  -2
   0   4   0 506.848 70.4711   1
   0   4  -1 18375.5 136.744   1
   0   4  -2 140.510 18.2030   1
   0  -4  -3 9888.70 191.136   1
   3  -4  -4 3624.12 45.1362  -2
   0   4  -4 3624.12 45.1362   1
   0  -4  -5 6118.50 85.9285   1
   4   4  -5 7133.01 126.950  -2
   0  -4  -5 7133.01 126.950   1
   0  -4  -6 4254.28 68.0516   1
   0  -4  -7 14.4950 10.8526   1
   6   4  -8 814.702 48.9274  -2
   0  -4  -8 814.702 48.9274   1
   0   5  -1 3522.67 105.817   1
   0   5  -2 35.6616 12.4208   1
   0   5  -3 7898.04 256.262   1
   3  -5  -4 6118.54 91.9219  -2
   0   5  -4 6118.54 91.9219   1
   0  -5  -5 2805.90 77.9093   1
   4  -5  -5 3665.85 70.2813  -2
   0   5  -5 3665.85 70.2813   1
   0  -5  -6 698.156 28.7063   1
   0  -5  -7 16.2450 10.9645   1
   6   5  -8 214.541 26.8362  -2
   0  -5  -8 214.541 26.8362   1
   0  -6   0 277556. 1818.28  -2
   0   6   0 277556. 1818.28   1
   0   6  -1 6083.84 155.040   1
   0   6  -2 16499.5 267.000   1
   0   6  -3 67.8594 11.6882   1
   3  -6  -4 579.448 34.0519  -2
   0   6  -4 579.448 34.0519   1
   0  -6  -5 3971.51 244.919   1
   4   6  -5 4908.55 82.9573  -2
   0  -6  -5 4908.55 82.9573   1
   0  -6  -6 92.5985 12.5418   1
   0  -6  -7 347.988 24.0561   1
   6   6  -8 83.4867 18.2478  -2
   0  -6  -8 83.4867 18.2478   1
   0   7  -1 1346.14 82.2276   1
   0   7  -2 5526.98 87.0938   1
   0   7  -3 317.851 32.3747   1
   3  -7  -4 16758.0 257.447  -2
   0   7  -4 16758.0 257.447   1
   0  -7  -5 9010.18 167.130   1
   4   7  -5 9178.07 174.054  -2
   0  -7  -5 9178.07 174.054   1
   0  -7  -6 1047.22 42.5716   1
   0  -7  -7 68.9891 18.3559   1
   0   8   0 625.127 54.1205  -2
   0  -8   0 625.127 54.1205   1
   0   8  -1 20.5363 8.44312   1
   0   8  -2 1877.21 47.1062   1
   0   8  -3 807.171 53.0906   1
   3   8  -4 7586.21 183.511  -2
   0  -8  -4 7586.21 183.511   1
   4  -8  -5 107.059 21.5323  -2
   0   8  -5 107.059 21.5323   1
   0  -8  -6 13.9474 9.18441   1
   0  -8  -7 2481.55 56.2349   1
   0   9  -1 231.797 21.3062   1
   0   9  -2 1830.49 49.6649   1
   0   9  -3 679.894 34.2218   1
   3  -9  -4 613.220 37.5066  -2
   0   9  -4 613.220 37.5066   1
   4   9  -5 296.321 28.6269  -2
   0  -9  -5 296.321 28.6269   1
   0  -9  -6 68.3141 13.9868   1
   0  -9  -7 56.3812 10.0149   1
   0 -10   0 17344.9 287.246  -2
   0  10   0 17344.9 287.246   1
   0  10   1 3700.37 92.9975   1
   0  10  -2 2305.46 60.5653   1
   0  10   3 4658.62 112.102   1
  -3 -10   4 1119.53 73.9651  -2
   0  10   4 1119.53 73.9651   1
  -4 -10   5 373.555 28.3002  -2
   0  10   5 373.555 28.3002   1
   0  10   6-2.77073 13.4716   1
   0  11  -1 4.44742 16.1166   1
   0 -11  -2 528.894 34.7268   1
   0  11  -3 150.018 24.3091   1
   3 -11  -4 403.311 44.1633  -2
   0  11  -4 403.311 44.1633   1
  -4 -11   5 132.435 29.2094  -2
   0  11   5 132.435 29.2094   1
   0  12   0 119.469 38.0776  -2
   0 -12   0 119.469 38.0776   1
   0 -12  -1 268.197 53.2146   1
   0  12  -2 1058.26 59.7948   1
   0  12   3 699.583 35.5309   1
   3 -12  -4 292.484 34.3744  -2
   0  12  -4 292.484 34.3744   1
  -4 -12   5 374.407 32.3674  -2
   0  12   5 374.407 32.3674   1
   1  13  -1 478.424 65.2989  -2
   0 -13  -1 478.424 65.2989   1
   0  13  -2 604.337 42.7185   1
   2 -13  -3 11.5640 27.2159  -2
   0  13  -3 11.5640 27.2159   1
   0  14   0 1698.74 124.444  -2
   0 -14   0 1698.74 124.444   1
   1  14  -1 21.1473 28.1668  -2
   0 -14  -1 21.1473 28.1668   1
   0 -14  -2 521.165 48.8187   1
   5   0  -8 2955.32 98.6227  -2
   1   0  -8 2955.32 98.6227   1
   1   0  -6 904.918 30.7451   1
   2   0  -4 1600.03 86.4276  -2
   1   0  -4 1600.03 86.4276   1
   1   0  -2 170367. 492.954   1
  -1   0   0 3340.06 30.0151  -2
   1   0   0 3340.06 30.0151   1
  -1   0  -2 24028.6 154.490   1
   4   0  -4 20087.4 387.519  -2
  -1   0  -4 20087.4 387.519   1
  -1   0  -6 62.0439 11.5915   1
   7   0  -8 3733.67 104.199  -2
  -1   0  -8 3733.67 104.199   1
   5   1  -8 434.197 23.6411  -2
   1  -1  -8 434.197 23.6411   1
   1   1  -7 5866.12 60.8182   1
   1   1  -6 1592.14 28.5785   1
   1  -1  -5 24998.6 103.155   1
   2   1  -4 2567.60 111.499  -2
   1  -1  -4 2567.60 111.499   1
   1  -1  -3 27496.4 161.411   1
   1  -1  -2 37.3397 6.79703   1
   1  -1  -1 23287.7 84.0115   1
  -1  -1   0 2341.36 41.8596  -2
   1   1   0 2341.36 41.8596   1
  -1   1  -1 417.685 9.85249   1
  -1  -1  -2 18661.6 87.8382   1
  -1   1  -3 17643.9 148.153   1
   4   1  -4 20357.5 237.230  -2
  -1  -1  -4 20357.5 237.230   1
  -1   1  -5 3.44231 5.31062   1
  -1  -1  -6 2098.19 37.1215   1
  -1  -1  -7 487.693 32.3675   1
   7   1  -8 966.795 32.4512  -2
  -1  -1  -8 966.795 32.4512   1
   5   2  -8 1952.95 44.1555  -2
   1  -2  -8 1952.95 44.1555   1
   1  -2  -7 1063.57 29.5802   1
   1  -2  -6 643.784 20.5590   1
   1   2  -5 1291.94 26.3798   1
   3   2  -5 1385.63 58.9591  -2
   1  -2  -5 1385.63 58.9591   1
   2  -2  -4 5119.52 131.954  -2
   1   2  -4 5119.52 131.954   1
   1  -2  -3 87.5385 18.1296   1
   1  -2  -2 10507.0 113.781   1
   1   2  -1 37304.4 176.047   1
  -1  -2  -1 1979.34 25.5677   1
  -1   2  -2 1708.11 33.9600   1
  -1  -2  -3 480.238 23.2911   1
   4   2  -4 105.827 43.0020  -2
  -1  -2  -4 105.827 43.0020   1
  -1  -2  -5 140.590 11.3604   1
   5   2  -5 1194.12 57.9209  -2
  -1  -2  -5 1194.12 57.9209   1
  -1  -2  -6 1216.04 26.2227   1
  -1  -2  -7 693.496 35.5665   1
   7   2  -8 3786.92 58.1950  -2
  -1  -2  -8 3786.92 58.1950   1
   5  -3  -8 82.6042 15.5759  -2
   1   3  -8 82.6042 15.5759   1
   1   3  -7 987.818 33.0465   1
   1  -3  -6-0.99889 6.59034   1
   1  -3  -5 10939.6 116.732   1
   3   3  -5 15309.8 175.338  -2
   1  -3  -5 15309.8 175.338   1
   2   3  -4 6788.07 159.201  -2
   1  -3  -4 6788.07 159.201   1
   1  -3  -3 88.4795 15.6024   1
   1   3  -2 431.324 45.5707   1
   1   3  -1 313158. 518.676   1
  -1  -3   0 26027.0 164.748  -2
   1   3   0 26027.0 164.748   1
  -1   3  -1 69082.1 216.022   1
  -1   3  -2 636.172 29.7058   1
  -1  -3  -3 30268.1 244.535   1
   4   3  -4 5571.77 63.5815  -2
  -1  -3  -4 5571.77 63.5815   1
  -1  -3  -5 340.567 16.1688   1
   5   3  -5 2291.64 81.0831  -2
  -1  -3  -5 2291.64 81.0831   1
  -1  -3  -6 174.242 13.8606   1
  -1  -3  -7 21.2612 8.91479   1
   7   3  -8 80.7922 14.4278  -2
  -1  -3  -8 80.7922 14.4278   1
   5   4  -8 1141.67 56.3731  -2
   1  -4  -8 1141.67 56.3731   1
   1  -4  -7 468.359 29.8205   1
   1  -4  -6 2452.48 51.9050   1
   1  -4  -5 633.611 28.5401   1
   3  -4  -5 830.670 46.3758  -2
   1   4  -5 830.670 46.3758   1
   2   4  -4 8628.04 83.6260  -2
   1  -4  -4 8628.04 83.6260   1
   1   4  -3 6245.43 120.192   1
   1   4  -2 1864.96 74.2748   1
   1   4  -1 99069.3 335.560   1
   1  -4   0 23363.1 199.766  -2
  -1   4   0 23363.1 199.766   1
  -1   4  -1 2342.24 59.9525   1
  -1   4  -2 76.0868 15.0849   1
  -1   4  -3-7.06252 7.05407   1
   4   4  -4 3268.48 50.0294  -2
  -1  -4  -4 3268.48 50.0294   1
  -1  -4  -5 4900.63 57.7648   1
  -1  -4  -6 2521.39 53.0142   1
  -1  -4  -7 165.498 15.1858   1
   7   4  -8 1705.63 64.9197  -2
  -1  -4  -8 1705.63 64.9197   1
   5   5  -8 1045.76 51.2747  -2
   1  -5  -8 1045.76 51.2747   1
   1  -5  -7 939.851 39.0084   1
   1  -5  -6 3565.42 62.3992   1
   1  -5  -5 8858.83 104.213   1
   3   5  -5 9341.04 149.509  -2
   1  -5  -5 9341.04 149.509   1
   2   5  -4 18589.2 155.949  -2
   1  -5  -4 18589.2 155.949   1
   1  -5  -3 4478.06 136.105   1
   1   5  -2 13120.1 215.696   1
   1   5  -1 84.6791 12.9864   1
  -1  -5   0 18209.0 299.745  -2
   1   5   0 18209.0 299.745   1
  -1   5  -1 535.141 32.8629   1
  -1   5  -2 801.129 43.3163   1
  -1   5  -3 58.1612 26.2335   1
   4  -5  -4 997.053 43.6381  -2
  -1   5  -4 997.053 43.6381   1
  -1  -5  -5 180.328 17.1706   1
   5   5  -5 189.561 31.3430  -2
  -1  -5  -5 189.561 31.3430   1
  -1  -5  -6 1378.80 39.5836   1
  -1  -5  -7 222.336 21.0757   1
   7   5  -8 1310.65 54.3829  -2
  -1  -5  -8 1310.65 54.3829   1
   5   6  -8 232.925 25.8237  -2
   1  -6  -8 232.925 25.8237   1
   1  -6  -7 627.357 31.1210   1
   1  -6  -6 386.337 21.9157   1
   1  -6  -5 664.982 102.327   1
   3   6  -5 3723.72 72.1384  -2
   1  -6  -5 3723.72 72.1384   1
   2   6  -4 902.362 52.5128  -2
   1  -6  -4 902.362 52.5128   1
   1  -6  -3 723.197 28.4491   1
   1   6  -2 8557.23 191.132   1
   1   6  -1 30598.1 233.187   1
  -1  -6   0 12371.5 422.587  -2
   1   6   0 12371.5 422.587   1
  -1   6  -1 4455.25 135.520   1
  -1   6  -2 2401.85 80.8127   1
  -1   6  -3 3188.60 50.8988   1
   4   6  -4 4962.28 85.0010  -2
  -1  -6  -4 4962.28 85.0010   1
  -1  -6  -5 1176.78 60.8011   1
   5   6  -5 1843.51 55.6091  -2
  -1  -6  -5 1843.51 55.6091   1
  -1  -6  -6 152.977 15.0810   1
  -1  -6  -7 181.807 27.7583   1
   1  -7  -7 616.280 43.3029   1
   1  -7  -6 408.732 27.5848   1
   1  -7  -5 139.826 22.8306   1
   3   7  -5 320.845 39.1253  -2
   1  -7  -5 320.845 39.1253   1
   2   7  -4 738.727 43.1425  -2
   1  -7  -4 738.727 43.1425   1
   1   7  -3 2545.74 54.7746   1
   1   7  -2 1503.63 46.5976   1
   1   7  -1 11017.5 178.443   1
   1  -7   0 335.075 39.1694  -2
  -1   7   0 335.075 39.1694   1
  -1   7  -1 2614.88 96.1588   1
  -1   7  -2 17360.4 153.806   1
  -1   7  -3 423.704 37.3011   1
   4  -7  -4 11849.7 165.098  -2
  -1   7  -4 11849.7 165.098   1
   5   7  -5 14.4230 12.2325  -2
  -1  -7  -5 14.4230 12.2325   1
  -1  -7  -6 672.895 34.6306   1
  -1  -7  -7 599.272 41.8415   1
  -1   8   7 679.787 31.6805   1
   1  -8  -6 478.548 41.5216   1
   3   8  -5 3294.73 106.185  -2
   1  -8  -5 3294.73 106.185   1
   2   8  -4 560.867 36.8602  -2
   1  -8  -4 560.867 36.8602   1
   1   8  -3 269.892 26.1735   1
   1   8  -2 494.942 23.2758   1
   1   8  -1 15301.2 138.378   1
   1  -8   0 119.126 17.4120  -2
  -1   8   0 119.126 17.4120   1
  -1   8  -1 2494.92 62.2197   1
  -1   8  -2 1850.79 46.6716   1
  -1   8  -3 732.441 51.2972   1
   4   8  -4 1332.42 60.1876  -2
  -1  -8  -4 1332.42 60.1876   1
   5  -8  -5 1285.07 51.5646  -2
  -1   8  -5 1285.07 51.5646   1
  -1  -8  -6 14.2858 8.83899   1
   1   8   7 761.069 31.7719   1
  -1   9   7 22.3016 8.85086   1
  -1   9   6 191.764 20.6409   1
  -3  -9   5 2489.13 69.3175  -2
  -1   9   5 2489.13 69.3175   1
   2  -9  -4 3125.91 119.783  -2
   1   9  -4 3125.91 119.783   1
  -1   9   3 4967.00 103.905   1
   1   9  -2 608.247 31.3209   1
  -1   9   1 8647.17 107.465   1
  -1   9   0 676.138 33.2316  -2
   1  -9   0 676.138 33.2316   1
  -1  -9  -1 4541.71 79.8791   1
  -1   9  -2 1827.71 49.4669   1
   1   9   3 1383.25 54.0349   1
   4  -9  -4 5710.78 102.156  -2
  -1   9  -4 5710.78 102.156   1
   5  -9  -5 1558.07 46.3865  -2
  -1   9  -5 1558.07 46.3865   1
   1   9   6 102.768 23.8077   1
   1 -10  -6 71.0466 12.5322   1
   3  10  -5 153.091 21.0641  -2
   1 -10  -5 153.091 21.0641   1
   2  10  -4 702.169 43.7989  -2
   1 -10  -4 702.169 43.7989   1
  -1  10   3 1973.50 74.4959   1
  -1  10   2-10.6053 9.91039   1
  -1  10   1 8053.84 109.006   1
  -1 -10   0 13.9584 13.7797  -2
   1  10   0 13.9584 13.7797   1
  -1  10  -1 811.280 45.8021   1
  -1  10  -2 1171.34 50.0787   1
   1  10   3 1075.95 44.7445   1
  -4 -10   4 3883.00 124.967  -2
   1  10   4 3883.00 124.967   1
  -5 -10   5 1869.20 87.4788  -2
   1  10   5 1869.20 87.4788   1
   1  10   6 10.3867 13.8512   1
  -1  11   6 558.247 37.1295   1
  -3 -11   5 74.5765 15.8593  -2
  -1  11   5 74.5765 15.8593   1
  -2 -11   4 3574.06 120.435  -2
  -1  11   4 3574.06 120.435   1
  -1  11   3 192.402 22.8371   1
   1 -11  -2 1693.49 58.7838   1
   1 -11  -1-7.02956 11.8638   1
   1  11   0 252.444 39.9801  -2
  -1 -11   0 252.444 39.9801   1
  -1  11  -1 987.598 59.9861   1
  -1  11  -2 183.603 30.7512   1
   1  11   3 1430.87 61.3348   1
  -4 -11   4 358.384 40.8493  -2
   1  11   4 358.384 40.8493   1
  -5 -11   5 41.1949 22.1637  -2
   1  11   5 41.1949 22.1637   1
  -3 -12   5 635.875 41.9344  -2
  -1  12   5 635.875 41.9344   1
   2 -12  -4 698.587 49.9778  -2
   1  12  -4 698.587 49.9778   1
   1  12  -3 60.2214 15.2799   1
   1  12  -2 236.702 24.2625   1
   1  12  -1 76.5196 22.3182   1
  -1  12   0 387.458 46.8872  -2
   1 -12   0 387.458 46.8872   1
  -1 -12  -1 173.958 43.8698   1
  -1 -12  -2 127.461 26.6353   1
  -1  12  -3 14.7394 20.2301   1
   4 -12  -4 821.593 85.0669  -2
  -1  12  -4 821.593 85.0669   1
  -5  12   5-5.06807 18.1958  -2
   1 -12   5-5.06807 18.1958   1
  -2 -13   4 16.1628 15.6839  -2
  -1  13   4 16.1628 15.6839   1
  -1  13   3 35.4642 13.0003   1
   1  13  -3 78.2691 31.5928  -2
   1 -13  -3 78.2691 31.5928   1
   1 -13  -2 15.4979 16.2073   1
   1 -13  -1 776.718 73.5569   1
   1  13   0 1808.69 104.100  -2
  -1 -13   0 1808.69 104.100   1
   2  13  -1 576.722 69.7884  -2
  -1 -13  -1 576.722 69.7884   1
  -1 -13  -2 1592.35 65.4879   1
  -1  13  -3 23.2903 20.4291   1
   4 -13  -4 1513.82 94.9888  -2
  -1  13  -4 1513.82 94.9888   1
   1 -14  -2 355.739 42.6927   1
   1 -14  -1 8.64434 17.1756   1
   1  14   0 332.060 42.2197  -2
  -1 -14   0 332.060 42.2197   1
   2  14  -1 703.025 62.6972  -2
  -1 -14  -1 703.025 62.6972   1
  -1 -14  -2 215.218 33.4444   1
   4   0  -8 1673.40 74.4786  -2
   2   0  -8 1673.40 74.4786   1
   2   0  -6 3725.67 72.1046   1
   1   0  -4 2400.76 109.474  -2
   2   0  -4 2400.76 109.474   1
   2   0  -2 275.643 18.2688   1
  -2   0   0 19759.8 114.466  -2
   2   0   0 19759.8 114.466   1
  -2   0  -2 42690.6 212.126   1
   5   0  -4 35722.4 529.536  -2
  -2   0  -4 35722.4 529.536   1
  -2   0  -6 2175.66 48.8348   1
   8   0  -8 1103.54 55.5936  -2
  -2   0  -8 1103.54 55.5936   1
   4  -1  -8 527.336 25.1810  -2
   2   1  -8 527.336 25.1810   1
   2  -1  -7 1037.04 29.6838   1
   2  -1  -6 722.241 24.2077   1
   2  -1  -5 4900.68 51.0640   1
   2  -1  -5 7535.35 259.566  -2
   2   1  -5 7535.35 259.566   1
   1   1  -4 2699.08 96.2664  -2
   2  -1  -4 2699.08 96.2664   1
   2   1  -3 978.150 41.1648   1
   2   1  -2 4237.40 46.9465   1
   2  -1  -1 114209. 185.644   1
  -2   1   0 57303.8 179.313  -2
   2  -1   0 57303.8 179.313   1
  -2   1  -1 9999.06 59.4160   1
  -2   1  -2 9562.85 72.7342   1
  -2   1  -3 24774.9 183.548   1
   5  -1  -4 10653.8 180.198  -2
  -2   1  -4 10653.8 180.198   1
  -2   1  -5 190.199 15.0087   1
   6  -1  -5 1834.68 71.2994  -2
  -2   1  -5 1834.68 71.2994   1
  -2  -1  -6 68.8435 9.45807   1
  -2  -1  -7 1365.79 35.3374   1
   8   1  -8 85.9812 12.3646  -2
  -2  -1  -8 85.9812 12.3646   1
   4   2  -8 333.244 18.5183  -2
   2  -2  -8 333.244 18.5183   1
   2  -2  -7 123.142 12.8388   1
   2  -2  -6 0.54895 5.83713   1
   2  -2  -5 8527.62 68.0053   1
   2  -2  -5 13571.0 355.383  -2
   2   2  -5 13571.0 355.383   1
   1  -2  -4 7491.38 196.513  -2
   2   2  -4 7491.38 196.513   1
   2  -2  -3 9951.09 136.286   1
   2  -2  -2 104512. 438.586   1
   2   2  -1 45969.2 145.438   1
  -2  -2   0 931.002 29.4295  -2
   2   2   0 931.002 29.4295   1
  -2   2  -1 37317.0 152.921   1
  -2  -2  -2 5313.84 64.4234   1
  -2   2  -3 47858.9 232.331   1
   5   2  -4 1017.32 24.9245  -2
  -2  -2  -4 1017.32 24.9245   1
  -2  -2  -5 1683.32 34.2006   1
   6  -2  -5 3944.39 103.427  -2
  -2   2  -5 3944.39 103.427   1
  -2  -2  -6 448.829 17.0148   1
  -2   2  -7 1761.24 45.4806   1
   8   2  -8 1221.80 33.6630  -2
  -2  -2  -8 1221.80 33.6630   1
   4  -3  -8 443.635 22.7107  -2
   2   3  -8 443.635 22.7107   1
   2   3  -7 1839.43 44.5889   1
   2   3  -6 2734.33 44.9134   1
   2  -3  -5 3245.16 60.7786   1
   2   3  -5 5292.68 103.552  -2
   2  -3  -5 5292.68 103.552   1
   1   3  -4 8467.81 179.101  -2
   2  -3  -4 8467.81 179.101   1
   2  -3  -3 1056.05 47.7902   1
   2   3  -2 1746.77 62.4855   1
   2   3  -1 12200.6 122.039   1
  -2  -3   0 35515.0 259.413  -2
   2   3   0 35515.0 259.413   1
  -2   3  -1 93932.9 249.612   1
  -2   3  -2 6537.78 96.5666   1
  -2   3  -3 36187.4 271.166   1
   5  -3  -4 7008.67 69.4724  -2
  -2   3  -4 7008.67 69.4724   1
  -2  -3  -5 163.462 13.1661   1
   6   3  -5 8738.76 154.891  -2
  -2  -3  -5 8738.76 154.891   1
  -2   3  -6-0.95380 5.50893   1
  -2  -3  -7 1873.00 45.6955   1
   8   3  -8 517.380 27.3352  -2
  -2  -3  -8 517.380 27.3352   1
   4   4  -8 167.320 19.4894  -2
   2  -4  -8 167.320 19.4894   1
   2  -4  -7 925.688 40.1549   1
   2  -4  -6 92.7110 12.4493   1
   2  -4  -5 5658.32 86.1351   1
   2   4  -5 8740.00 138.716  -2
   2  -4  -5 8740.00 138.716   1
   1   4  -4 13299.5 101.707  -2
   2  -4  -4 13299.5 101.707   1
   2  -4  -3 1940.64 68.0482   1
   2   4  -2 36019.4 322.621   1
   2   4  -1 3015.76 69.9280   1
  -2  -4   0 17235.0 436.826  -2
   2   4   0 17235.0 436.826   1
  -2   4  -1 1649.57 53.3958   1
  -2   4  -2 3256.63 69.7882   1
  -2   4  -3 18418.2 263.429   1
   5   4  -4 1232.23 34.0370  -2
  -2  -4  -4 1232.23 34.0370   1
  -2  -4  -5 6592.74 77.4228   1
   6  -4  -5 7047.63 103.051  -2
  -2   4  -5 7047.63 103.051   1
  -2   4  -6 686.364 25.2378   1
  -2  -4  -7 51.1864 10.3213   1
   8   4  -8 690.346 42.2515  -2
  -2  -4  -8 690.346 42.2515   1
   4   5  -8 801.112 32.3684  -2
   2  -5  -8 801.112 32.3684   1
   2  -5  -7 1233.04 44.3540   1
   2  -5  -6 16681.5 133.603   1
   2  -5  -5 33.1998 15.3330   1
   2   5  -5 65.4736 12.3145  -2
   2  -5  -5 65.4736 12.3145   1
   1   5  -4 12997.4 110.542  -2
   2  -5  -4 12997.4 110.542   1
   2  -5  -3 2380.71 79.8167   1
   2   5  -2 15488.5 233.179   1
   2   5  -1 1505.92 55.8545   1
  -2  -5   0 1237.90 132.139  -2
   2   5   0 1237.90 132.139   1
  -2   5  -1 96.1107 15.9337   1
  -2   5  -2 860.099 40.4821   1
  -2   5  -3 812.667 27.6229   1
   5  -5  -4 1691.50 56.8964  -2
  -2   5  -4 1691.50 56.8964   1
  -2  -5  -5 15.3441 9.81281   1
   6  -5  -5 1205.42 46.2133  -2
  -2   5  -5 1205.42 46.2133   1
  -2  -5  -6 1239.87 37.5228   1
  -2  -5  -7 190.228 15.6504   1
   8   5  -8 1468.43 55.0688  -2
  -2  -5  -8 1468.43 55.0688   1
   4   6  -8 309.425 29.1870  -2
   2  -6  -8 309.425 29.1870   1
   2  -6  -7 88.0617 14.5872   1
   2  -6  -6 2635.83 53.0655   1
   2  -6  -5 3088.84 87.0505   1
   2   6  -5 5089.02 115.893  -2
   2  -6  -5 5089.02 115.893   1
   1   6  -4 1352.33 69.1324  -2
   2  -6  -4 1352.33 69.1324   1
   2  -6  -3 1340.36 33.5586   1
   2   6  -2 5375.60 150.668   1
   2   6  -1 23554.5 242.692   1
  -2  -6   0 5671.23 177.084  -2
   2   6   0 5671.23 177.084   1
  -2   6  -1 183.806 31.7563   1
  -2   6  -2 6518.38 118.263   1
  -2   6  -3 2622.03 52.0031   1
   5   6  -4 8590.50 129.565  -2
  -2  -6  -4 8590.50 129.565   1
   6   6  -5 759.621 31.3679  -2
  -2  -6  -5 759.621 31.3679   1
  -2  -6  -6 1121.95 34.8135   1
  -2  -6  -7 41.6078 9.13313   1
   2  -7  -7 82.6512 20.0694   1
   2  -7  -6 3153.49 105.620   1
   2   7  -5-3.26962 19.6062  -2
   2  -7  -5-3.26962 19.6062   1
   1   7  -4 858.595 51.7461  -2
   2  -7  -4 858.595 51.7461   1
   2   7  -3 138.112 14.5143   1
   2  -7  -2 6967.05 74.1439   1
   2   7  -1 107.345 17.0069   1
   2  -7   0 2026.78 82.1348  -2
  -2   7   0 2026.78 82.1348   1
  -2  -7  -1 270.657 25.6357   1
  -2   7  -2 3508.82 66.6479   1
  -2   7  -3 1785.13 72.4993   1
   5  -7  -4 3402.29 89.8682  -2
  -2   7  -4 3402.29 89.8682   1
   6  -7  -5 248.865 21.0889  -2
  -2   7  -5 248.865 21.0889   1
  -2  -7  -6 247.000 22.0069   1
  -2  -7  -7 794.040 25.6996   1
   2  -8  -7 45.0610 12.1294   1
  -2   8   6 87.7527 17.5058   1
   2   8  -5 2312.65 91.0228  -2
   2  -8  -5 2312.65 91.0228   1
   1  -8  -4 421.404 43.1413  -2
   2   8  -4 421.404 43.1413   1
   2   8  -3 6634.61 114.600   1
   2  -8  -2 2974.07 60.8538   1
  -2   8   1 2702.62 59.9557   1
  -2  -8   0 492.771 24.0377  -2
   2   8   0 492.771 24.0377   1
  -2   8  -1 4905.87 66.6660   1
  -2   8  -2 418.757 30.9071   1
  -2   8  -3 1680.83 75.0642   1
   5   8  -4 3541.92 107.095  -2
  -2  -8  -4 3541.92 107.095   1
   6   8  -5 1129.53 37.8214  -2
  -2  -8  -5 1129.53 37.8214   1
  -2  -8  -6 39.6782 10.8730   1
   2   8   7 200.397 16.7654   1
   2  -9  -7 182.406 16.0976   1
   2  -9  -6 1467.47 49.9981   1
   2   9  -5 22.1776 16.7110  -2
   2  -9  -5 22.1776 16.7110   1
   1   9  -4 3701.88 93.5166  -2
   2  -9  -4 3701.88 93.5166   1
  -2   9   3 712.539 42.5088   1
   2   9  -2 63.7565 15.1086   1
   2   9  -1 2615.58 60.9107   1
  -2  -9   0 6930.96 106.160  -2
   2   9   0 6930.96 106.160   1
  -2   9  -1 4155.72 76.3120   1
   2   9   2 1503.70 54.9491   1
  -2   9  -3 11915.9 151.738   1
   5  -9  -4 3667.05 180.061  -2
  -2   9  -4 3667.05 180.061   1
   6   9  -5 138.165 21.5603  -2
  -2  -9  -5 138.165 21.5603   1
   2   9   6 61.8562 20.6252   1
   2 -10  -6 55.4225 11.8046   1
  -2 -10   5 53.9664 17.6418  -2
  -2  10   5 53.9664 17.6418   1
  -1 -10   4 879.108 66.2546  -2
  -2  10   4 879.108 66.2546   1
   2  10  -3 981.512 54.7751   1
  -2  10   2 2227.13 63.4547   1
   2 -10  -1 42.3391 12.5258   1
  -2  10   0 2655.08 70.1006  -2
   2 -10   0 2655.08 70.1006   1
  -2  10  -1 171.360 23.3549   1
  -2  10  -2 491.900 40.5598   1
  -2  10  -3 5211.45 159.285   1
   5 -10  -4 1036.27 56.3531  -2
  -2  10  -4 1036.27 56.3531   1
  -6 -10   5 3178.78 106.242  -2
   2  10   5 3178.78 106.242   1
   2 -10   6 1.88689 9.67209   1
   2 -11  -6 725.084 26.9369   1
   2  11  -5 358.485 25.8689  -2
   2 -11  -5 358.485 25.8689   1
   1 -11  -4 3324.73 85.2410  -2
   2  11  -4 3324.73 85.2410   1
   2  11  -3 61.2725 15.9729   1
  -2  11   2 90.0927 18.3650   1
  -2  11   1 218.363 24.6784   1
   2  11   0 1844.42 76.0008  -2
  -2 -11   0 1844.42 76.0008   1
  -2  11  -1 264.591 33.5605   1
  -2 -11  -2 153.407 28.7060   1
  -2  11  -3 33.0767 25.8537   1
   5 -11  -4 627.508 85.3916  -2
  -2  11  -4 627.508 85.3916   1
   2  11   5 33.5504 17.4879   1
  -2 -12   5 77.7350 22.0645  -2
  -2  12   5 77.7350 22.0645   1
  -1 -12   4 704.351 65.5915  -2
  -2  12   4 704.351 65.5915   1
   2 -12  -3 96.2049 18.2843   1
   2  12  -2 2321.01 65.0595   1
   2 -12  -1 256.244 25.3679   1
   2  12   0 1589.06 87.2576  -2
  -2 -12   0 1589.06 87.2576   1
   3  12  -1-19.4239 32.9146  -2
  -2 -12  -1-19.4239 32.9146   1
  -2  12  -2 589.235 45.5976   1
  -2  12  -3 1628.41 94.2157   1
   5 -12  -4 549.846 71.9326  -2
  -2  12  -4 549.846 71.9326   1
  -1 -13   4-2.09118 15.5916  -2
  -2  13   4-2.09118 15.5916   1
   2 -13  -3 76.7199 15.4502   1
  -2  13   2 812.877 43.7816   1
  -2  13   1 48.9254 15.6661   1
   2  13   0 446.227 46.9469  -2
  -2 -13   0 446.227 46.9469   1
   3  13  -1 258.556 50.5851  -2
  -2 -13  -1 258.556 50.5851   1
  -2 -13  -2 23.2019 15.7113   1
   4 -13  -3 667.913 58.1340  -2
  -2  13  -3 667.913 58.1340   1
   5 -13  -4 206.390 38.9825  -2
  -2  13  -4 206.390 38.9825   1
   2 -14  -2 7.57498 17.1865   1
   2 -14  -1 1509.73 85.2697   1
   2  14   0 8.44688 17.0772  -2
  -2 -14   0 8.44688 17.0772   1
   3  14  -1 387.476 49.3910  -2
  -2 -14  -1 387.476 49.3910   1
  -2  14  -2 61.8239 14.1088   1
   3   0  -8 741.931 53.1875  -2
   3   0  -8 741.931 53.1875   1
   3   0  -6 1978.75 53.6624   1
   0   0  -4 13531.8 263.037  -2
   3   0  -4 13531.8 263.037   1
   3   0  -2 15092.8 115.862   1
  -3   0   0 94046.4 261.728  -2
   3   0   0 94046.4 261.728   1
  -3   0  -2 50942.9 218.559   1
   6   0  -4 23875.7 141.129  -2
  -3   0  -4 23875.7 141.129   1
  -3   0  -6 216.482 23.0122   1
   9   0  -8 176.147 17.9117  -2
  -3   0  -8 176.147 17.9117   1
   3  -1  -8-6.71981 11.5243  -2
   3   1  -8-6.71981 11.5243   1
   3  -1  -7 7477.76 67.5760   1
   3  -1  -6 6131.75 58.4889   1
   3  -1  -5 304.176 16.8337   1
   0  -1  -4 5233.18 136.398  -2
   3   1  -4 5233.18 136.398   1
   3  -1  -3 14221.2 157.521   1
   3  -1  -2 192.968 11.0961   1
   3  -1  -1 27959.1 107.898   1
  -3  -1   0 2426.04 41.1448  -2
   3   1   0 2426.04 41.1448   1
   3   1   1 95291.6 215.705   1
  -3   1  -2 47800.3 223.244   1
  -3  -1  -3 6997.11 101.053   1
   6  -1  -4 7910.91 54.3295  -2
  -3   1  -4 7910.91 54.3295   1
  -3  -1  -5 5291.22 57.5346   1
   7   1  -5 7839.38 99.5605  -2
  -3  -1  -5 7839.38 99.5605   1
  -3   1  -6 1307.80 34.9420   1
  -3  -1  -7 6743.25 88.1942   1
   9   1  -8 362.949 19.1017  -2
  -3  -1  -8 362.949 19.1017   1
   3   2  -8 453.210 24.0794  -2
   3  -2  -8 453.210 24.0794   1
   3  -2  -7 3688.74 47.6513   1
   3   2  -6 1097.60 24.5229   1
   3   2  -5 93.3507 9.24517   1
   1  -2  -5 747.429 90.9319  -2
   3   2  -5 747.429 90.9319   1
   0   2  -4 17497.1 309.221  -2
   3  -2  -4 17497.1 309.221   1
   3   2  -3 6105.15 91.9537   1
   3  -2  -2 19234.6 116.828   1
   3   2  -1 1874.76 26.6280   1
  -3  -2   0 20259.1 118.303  -2
   3   2   0 20259.1 118.303   1
  -3   2  -1 5471.18 75.9562   1
  -3   2  -2 10311.6 95.1961   1
  -3  -2  -3 1165.20 43.1868   1
   6   2  -4 2119.34 30.7322  -2
  -3  -2  -4 2119.34 30.7322   1
  -3  -2  -5 254.219 13.4086   1
  -3   2  -6 463.072 19.4224   1
  -3   2  -7 661.996 29.0630   1
   9   2  -8 443.575 17.6670  -2
  -3  -2  -8 443.575 17.6670   1
   3   3  -8-7.48528 9.23989  -2
   3  -3  -8-7.48528 9.23989   1
   3  -3  -7 9540.03 98.4610   1
   3  -3  -6 2526.92 46.0466   1
   3  -3  -5 7296.73 71.0374   1
   1   3  -5 15128.5 196.110  -2
   3  -3  -5 15128.5 196.110   1
   0   3  -4 946.647 31.6080  -2
   3  -3  -4 946.647 31.6080   1
   3  -3  -3 2809.81 96.4348   1
   3  -3  -2 318.004 18.0856   1
   3   3  -1 1715.90 33.0950   1
  -3  -3   0 18.2861 9.57020  -2
   3   3   0 18.2861 9.57020   1
   3  -3   1 273.944 17.8454   1
  -3   3  -2 4083.93 70.8791   1
  -3   3  -3 4322.22 119.348   1
   6  -3  -4 881.890 26.4725  -2
  -3   3  -4 881.890 26.4725   1
  -3  -3  -5 6011.40 76.2648   1
   7  -3  -5 7015.97 149.105  -2
  -3   3  -5 7015.97 149.105   1
  -3  -3  -6 2.66028 7.54067   1
  -3  -3  -7 4562.91 69.5319   1
   9  -3  -8 507.499 25.4504  -2
  -3   3  -8 507.499 25.4504   1
   3   4  -8 485.382 28.5221  -2
   3  -4  -8 485.382 28.5221   1
   3  -4  -7 361.004 26.5733   1
   3  -4  -6 49.3763 13.0741   1
   3  -4  -5 229.087 24.5289   1
   1   4  -5 610.142 25.2012  -2
   3  -4  -5 610.142 25.2012   1
   0   4  -4 5645.10 66.8363  -2
   3  -4  -4 5645.10 66.8363   1
   3  -4  -3 36.9900 16.4441   1
   3   4  -2 43485.5 279.847   1
   3   4  -1 6041.99 99.8502   1
  -3  -4   0 9836.32 231.330  -2
   3   4   0 9836.32 231.330   1
   3  -4   1 8998.19 114.309   1
  -3   4  -2 18485.8 198.545   1
  -3   4  -3 643.839 52.3388   1
   6   4  -4 4938.32 67.2939  -2
  -3  -4  -4 4938.32 67.2939   1
  -3  -4  -5 1351.01 36.5584   1
   7  -4  -5 1787.99 80.4963  -2
  -3   4  -5 1787.99 80.4963   1
  -3   4  -6 141.622 15.3539   1
  -3  -4  -7 143.258 13.9383   1
   9   4  -8 1188.32 51.0408  -2
  -3  -4  -8 1188.32 51.0408   1
   3   5  -8 73.3588 14.0899  -2
   3  -5  -8 73.3588 14.0899   1
   3  -5  -7 932.959 38.9808   1
   3  -5  -6 724.222 36.5621   1
   3  -5  -5 260.413 27.6336   1
   1   5  -5 6574.69 95.7115  -2
   3  -5  -5 6574.69 95.7115   1
   0  -5  -4 5198.18 82.2952  -2
   3   5  -4 5198.18 82.2952   1
   3  -5  -3 15384.2 202.939   1
   3   5  -2 13829.5 220.282   1
   3   5  -1 1318.92 52.6141   1
  -3  -5   0 30748.2 308.117  -2
   3   5   0 30748.2 308.117   1
  -3   5  -1 3090.18 83.7838   1
  -3   5  -2 15452.8 197.503   1
  -3   5  -3 1198.62 33.8547   1
   6   5  -4 3027.60 79.7653  -2
  -3  -5  -4 3027.60 79.7653   1
  -3  -5  -5 0.83117 10.9423   1
   7  -5  -5 1186.70 47.3136  -2
  -3   5  -5 1186.70 47.3136   1
  -3  -5  -6 16.5410 10.5781   1
  -3  -5  -7 806.627 28.7377   1
   3   6  -8 33.4995 10.3863  -2
   3  -6  -8 33.4995 10.3863   1
   3  -6  -7 168.420 17.7379   1
   3  -6  -6 126.066 17.5672   1
   3   6  -5 4823.09 107.671   1
   1   6  -5 5217.82 86.9737  -2
   3  -6  -5 5217.82 86.9737   1
   0   6  -4 840.608 66.1636  -2
   3  -6  -4 840.608 66.1636   1
   3   6  -3 7999.79 76.7547   1
   3   6  -2 1370.02 77.0648   1
   3   6  -1 15406.5 262.871   1
  -3  -6   0 20680.1 300.585  -2
   3   6   0 20680.1 300.585   1
  -3   6  -1 3868.13 101.130   1
  -3   6  -2 24957.2 180.840   1
  -3   6  -3 1222.04 48.8686   1
   6  -6  -4 3494.58 90.7637  -2
  -3   6  -4 3494.58 90.7637   1
  -3  -6  -5 523.461 44.6561   1
   7  -6  -5 495.860 27.7311  -2
  -3   6  -5 495.860 27.7311   1
  -3  -6  -6 120.515 16.8036   1
  -3  -6  -7 51.6670 9.42394   1
   3  -7  -7 71.7299 10.7357   1
   3  -7  -6 1028.39 61.5860   1
   1   7  -5 328.339 41.2336  -2
   3  -7  -5 328.339 41.2336   1
   0   7  -4 11835.1 247.073  -2
   3  -7  -4 11835.1 247.073   1
   3   7  -3 3178.79 68.3947   1
   3   7  -2 9720.73 94.9525   1
  -3   7   1 4576.75 59.9588   1
  -3  -7   0-6.16836 9.89840  -2
   3   7   0-6.16836 9.89840   1
  -3   7  -1 6662.99 82.9620   1
  -3  -7  -2 4107.53 72.4698   1
  -3   7  -3 2830.48 62.8415   1
   6   7  -4 6978.78 108.806  -2
  -3  -7  -4 6978.78 108.806   1
  -3  -7  -5 242.838 32.5621   1
   7   7  -5 319.173 28.7053  -2
  -3  -7  -5 319.173 28.7053   1
  -3  -7  -6 2654.53 90.5076   1
  -3  -7  -7 60.7097 15.2340   1
  -3   8   7 238.943 15.9051   1
  -3   8   6 181.730 22.3323   1
   1   8  -5 3201.71 81.1452  -2
   3  -8  -5 3201.71 81.1452   1
   0   8  -4 7273.49 127.832  -2
   3  -8  -4 7273.49 127.832   1
  -3   8   3 312.914 21.6468   1
   3  -8  -2 872.574 36.9094   1
  -3  -8   1 34.2609 9.12868   1
  -3  -8   0 421.689 24.8470  -2
   3   8   0 421.689 24.8470   1
  -3   8  -1 19.2615 9.54645   1
  -3   8  -2-3.93437 8.40030   1
  -3   8  -3 123.185 24.7521   1
   6  -8  -4 698.627 83.9546  -2
  -3   8  -4 698.627 83.9546   1
   7   8  -5 443.688 25.4754  -2
  -3  -8  -5 443.688 25.4754   1
  -3  -8  -6 830.815 48.0580   1
   3   8   7 308.658 19.1696   1
  -3   9   7 447.271 19.0765   1
  -3   9   6 1388.55 48.4111   1
  -1  -9   5 2059.46 64.4569  -2
  -3   9   5 2059.46 64.4569   1
   0  -9   4 511.673 39.3580  -2
  -3   9   4 511.673 39.3580   1
   3  -9  -3 3109.73 85.9893   1
   3  -9  -2 654.083 34.9073   1
  -3   9   1 3364.89 62.5270   1
  -3   9   0 571.334 33.9082  -2
   3  -9   0 571.334 33.9082   1
  -3   9  -1 28.5756 12.3031   1
   3   9   2 353.352 28.7362   1
  -3   9  -3 161.275 33.4853   1
   6  -9  -4 860.496 93.9928  -2
  -3   9  -4 860.496 93.9928   1
   7  -9  -5 1937.14 95.9981  -2
  -3   9  -5 1937.14 95.9981   1
  -3  -9  -6 221.239 16.0760   1
  -3  10   6 13.7785 9.40654   1
   1  10  -5 140.420 21.6188  -2
   3 -10  -5 140.420 21.6188   1
   0 -10   4 1004.98 70.7518  -2
  -3  10   4 1004.98 70.7518   1
   3  10  -3 576.259 37.2601   1
  -3  10   2 1204.55 50.4687   1
  -3  10   1 156.159 16.9859   1
   3 -10   0 45.1980 14.4329  -2
  -3  10   0 45.1980 14.4329   1
  -3  10  -1 254.253 33.0213   1
  -3  10  -2 154.261 26.1228   1
  -3  10  -3 164.326 35.0452   1
   6 -10  -4 1056.80 101.359  -2
  -3  10  -4 1056.80 101.359   1
   3 -10   6 320.005 32.9604   1
  -3  11   6 16.1793 7.82449   1
  -1 -11   5 86.2442 16.9781  -2
  -3  11   5 86.2442 16.9781   1
   0 -11   4 293.819 41.1754  -2
  -3  11   4 293.819 41.1754   1
  -3  11   3 651.110 38.0425   1
   3 -11  -2 2384.65 68.8414   1
  -3 -11   1 55.0294 14.4442   1
   3 -11   0 8274.68 135.611  -2
  -3  11   0 8274.68 135.611   1
  -3 -11  -1 27.9580 31.2529   1
   4 -11  -1 5.14665 27.1675  -2
  -3  11  -1 5.14665 27.1675   1
  -3 -11  -2 3513.03 108.718   1
  -3  11  -3 1649.74 100.036   1
   6 -11  -4 73.5394 38.8865  -2
  -3  11  -4 73.5394 38.8865   1
  -7  11   5 337.989 41.0992  -2
   3 -11   5 337.989 41.0992   1
  -3  12   5 666.738 42.6036   1
   1  12  -5 715.933 35.6797  -2
   3 -12  -5 715.933 35.6797   1
   0 -12   4 273.116 45.9495  -2
  -3  12   4 273.116 45.9495   1
  -3  12   3 207.175 26.4770   1
   3 -12  -2 16.7482 15.8759   1
   3 -12  -1 36.7917 17.5723   1
  -3  12   0 828.827 65.4541  -2
   3 -12   0 828.827 65.4541   1
   4  12  -1 280.093 55.0895  -2
  -3 -12  -1 280.093 55.0895   1
  -3  12  -2 1332.74 64.4212   1
  -3  12  -3 13.9132 24.0445   1
   6 -12  -4 56.7138 20.8547  -2
  -3  12  -4 56.7138 20.8547   1
   0 -13   4 428.471 43.2627  -2
  -3  13   4 428.471 43.2627   1
  -3  13   3 611.650 34.9867   1
  -3  13   2 5.77303 11.6447   1
  -3  13   1 79.0479 17.7773   1
   3  13   0 91.3155 26.1447  -2
  -3 -13   0 91.3155 26.1447   1
   4  13  -1-0.04562 30.4985  -2
  -3 -13  -1-0.04562 30.4985   1
  -3 -13  -2 87.2147 19.7739   1
   5 -13  -3 953.418 65.1737  -2
  -3  13  -3 953.418 65.1737   1
   3 -14  -2-3.66253 17.7550   1
   3 -14  -1 134.753 31.1195   1
  -3  14   0-2.08380 16.3104  -2
   3 -14   0-2.08380 16.3104   1
   4  14  -1 703.755 59.7277  -2
  -3 -14  -1 703.755 59.7277   1
  -3 -14  -2 294.731 36.6429   1
   2   0  -8 1734.06 72.5271  -2
   4   0  -8 1734.06 72.5271   1
   4   0  -6 5256.02 86.3852   1
  -1   0  -4 23770.7 517.838  -2
   4   0  -4 23770.7 517.838   1
   4   0  -2 9804.99 92.5751   1
  -4   0   0 33385.2 210.534  -2
   4   0   0 33385.2 210.534   1
   4   0   2 6120.43 121.676   1
   7   0  -4 13507.5 141.213  -2
  -4   0  -4 13507.5 141.213   1
  -4   0  -6 8.43072 10.9729   1
  10   0  -8 3508.88 63.4850  -2
  -4   0  -8 3508.88 63.4850   1
   2  -1  -8 808.839 36.1966  -2
   4   1  -8 808.839 36.1966   1
   4  -1  -7 1998.62 35.5343   1
   4  -1  -6 98.7058 9.40320   1
   4  -1  -5 5324.92 48.2060   1
  -1  -1  -4 14706.7 235.851  -2
   4   1  -4 14706.7 235.851   1
   4  -1  -3 12135.1 114.536   1
   4   1  -2 400.924 17.9863   1
   4   1  -1 64074.1 184.879   1
  -4   1   0 2199.36 48.8917  -2
   4  -1   0 2199.36 48.8917   1
   4  -1   1 1145.24 39.5915   1
   4   1   2 557.464 33.5905   1
  -4   1  -3 3097.40 81.6166   1
   7  -1  -4 6147.21 54.9546  -2
  -4   1  -4 6147.21 54.9546   1
  -4   1  -5 6199.79 65.2172   1
   8   1  -5 9577.96 113.467  -2
  -4  -1  -5 9577.96 113.467   1
  -4   1  -6 3536.78 57.0980   1
  -4  -1  -7 6.84583 8.62464   1
  10   1  -8 415.099 19.3308  -2
  -4  -1  -8 415.099 19.3308   1
   2  -2  -8 267.670 19.1478  -2
   4   2  -8 267.670 19.1478   1
   4   2  -7 1651.51 32.1375   1
   4   2  -6 3717.33 45.1349   1
   4   2  -5 475.878 14.9759   1
  -1   2  -4 108.233 29.5511  -2
   4  -2  -4 108.233 29.5511   1
   4  -2  -3 2237.52 66.3093   1
   4   2  -2 36790.1 161.972   1
   4   2  -1 6387.64 78.1550   1
  -4  -2   0 165024. 556.476  -2
   4   2   0 165024. 556.476   1
   4  -2   1 33741.3 210.539   1
   4   2   2 340.933 22.1635   1
  -4   2  -3 18696.2 178.227   1
   7  -2  -4 6004.84 55.1759  -2
  -4   2  -4 6004.84 55.1759   1
  -4   2  -5 1682.11 46.5129   1
   8  -2  -5 1791.43 41.5884  -2
  -4   2  -5 1791.43 41.5884   1
  -4   2  -6 35.9711 11.0689   1
  -4  -2  -7 120.665 14.1022   1
  10   2  -8 668.136 22.2788  -2
  -4  -2  -8 668.136 22.2788   1
   2   3  -8 602.614 31.6880  -2
   4  -3  -8 602.614 31.6880   1
   4   3  -7 463.880 20.0355   1
   4   3  -6 1113.77 27.4023   1
   4   3  -5 461.513 28.3791   1
   0   3  -5 1513.40 63.6878  -2
   4  -3  -5 1513.40 63.6878   1
  -1   3  -4 4689.16 61.4465  -2
   4  -3  -4 4689.16 61.4465   1
   4   3  -3 6568.28 150.251   1
   4  -3  -2 5619.31 78.9046   1
   4   3  -1 19291.2 146.499   1
  -4   3   0 1063.83 45.4706  -2
   4  -3   0 1063.83 45.4706   1
  -4   3  -1 1141.98 42.8617   1
  -4   3  -2 12049.4 105.926   1
  -4   3  -3 17806.5 252.776   1
   7  -3  -4 2426.87 59.7764  -2
  -4   3  -4 2426.87 59.7764   1
  -4  -3  -5 7349.13 151.107   1
   8  -3  -5 6912.96 98.7448  -2
  -4   3  -5 6912.96 98.7448   1
  -4  -3  -6 4178.27 54.9870   1
  -4  -3  -7 1245.15 45.3788   1
  10   3  -8 332.662 28.8406  -2
  -4  -3  -8 332.662 28.8406   1
   2   4  -8 101.771 24.2671  -2
   4  -4  -8 101.771 24.2671   1
   4  -4  -7 9.71999 9.82475   1
   4  -4  -6 3144.81 99.6954   1
   4   4  -5 1409.39 52.0378   1
   0   4  -5 5476.37 86.9286  -2
   4  -4  -5 5476.37 86.9286   1
  -1  -4  -4 2551.56 47.5040  -2
   4   4  -4 2551.56 47.5040   1
   4  -4  -3 10375.1 159.098   1
   4   4  -2 38965.9 356.612   1
   4  -4  -1 11850.0 161.167   1
  -4  -4   0 64726.2 403.972  -2
   4   4   0 64726.2 403.972   1
   4  -4   1 5491.52 111.727   1
  -4   4  -2 1465.44 72.4862   1
  -4   4  -3 6221.31 75.5923   1
   7  -4  -4 2575.92 50.3751  -2
  -4   4  -4 2575.92 50.3751   1
  -4  -4  -5 263.109 32.8113   1
   8  -4  -5 315.521 27.9372  -2
  -4   4  -5 315.521 27.9372   1
  -4  -4  -6 39.0483 10.8252   1
  -4  -4  -7 779.753 28.4319   1
   2   5  -8 556.573 40.9451  -2
   4  -5  -8 556.573 40.9451   1
   4  -5  -7 42.8828 12.6505   1
   4  -5  -6 949.717 40.5644   1
   4  -5  -5 1229.03 90.9492   1
   0   5  -5 3191.90 68.8231  -2
   4  -5  -5 3191.90 68.8231   1
  -1   5  -4 1248.09 45.5376  -2
   4  -5  -4 1248.09 45.5376   1
   4  -5  -3 1122.86 115.992   1
   4   5  -2 8690.35 151.983   1
   4  -5  -1 19557.2 231.127   1
  -4  -5   0 16221.0 254.310  -2
   4   5   0 16221.0 254.310   1
  -4   5  -1 293.181 35.0355   1
  -4   5  -2 265.928 34.8970   1
  -4   5  -3 2.59340 7.56203   1
   7  -5  -4 2536.65 72.6028  -2
  -4   5  -4 2536.65 72.6028   1
   8  -5  -5 1409.83 75.5843  -2
  -4   5  -5 1409.83 75.5843   1
  -4  -5  -6 1621.35 44.4147   1
  -4  -5  -7 223.956 15.6700   1
   2   6  -8 369.430 23.7429  -2
   4  -6  -8 369.430 23.7429   1
   4  -6  -7 2.39045 10.9248   1
   4  -6  -6 2224.19 59.7440   1
   0   6  -5 3821.23 72.0089  -2
   4  -6  -5 3821.23 72.0089   1
  -1  -6  -4 7814.48 152.647  -2
   4   6  -4 7814.48 152.647   1
   4   6  -3 2661.99 64.5475   1
   4   6  -2 12120.8 136.069   1
   4  -6  -1 120.330 23.2249   1
  -4  -6   0 199.383 34.6339  -2
   4   6   0 199.383 34.6339   1
   4   6   1 4211.68 113.104   1
  -4   6  -2 426.523 26.0913   1
  -4   6  -3 2567.89 71.5420   1
   7  -6  -4 2384.81 77.2924  -2
  -4   6  -4 2384.81 77.2924   1
   8  -6  -5 824.618 60.9456  -2
  -4   6  -5 824.618 60.9456   1
  -4  -6  -6 12.9269 10.2890   1
  -4  -6  -7 12.7983 7.91083   1
   4  -7  -7 268.954 19.5889   1
  -4   7   6 94.0634 17.8570   1
   0   7  -5 6477.49 149.806  -2
   4  -7  -5 6477.49 149.806   1
  -1  -7  -4 7905.82 185.279  -2
   4   7  -4 7905.82 185.279   1
  -4   7   3 8356.64 100.160   1
  -4   7   2 116.165 13.1611   1
   4   7  -1 1142.95 30.9824   1
   4  -7   0 2080.50 48.3176  -2
  -4   7   0 2080.50 48.3176   1
   4   7   1 2499.40 72.2346   1
  -4   7  -2 630.339 33.9755   1
  -4   7  -3 855.269 44.9767   1
   7  -7  -4 8351.64 243.832  -2
  -4   7  -4 8351.64 243.832   1
   8  -7  -5 908.087 44.0052  -2
  -4   7  -5 908.087 44.0052   1
  -4  -7  -6 8887.19 160.307   1
  -4  -7  -7 678.170 26.5660   1
   4  -8  -7 221.494 18.4673   1
   4  -8  -6 2.88250 9.76557   1
   0   8  -5 94.9445 22.3302  -2
   4  -8  -5 94.9445 22.3302   1
   1  -8   4 989.451 59.9696  -2
  -4   8   4 989.451 59.9696   1
   4  -8  -3 276.347 21.2385   1
   4   8  -2 920.868 32.7119   1
  -4   8   1 6905.03 78.9619   1
  -4   8   0 1816.48 54.3657  -2
   4  -8   0 1816.48 54.3657   1
   4   8   1 19616.6 212.846   1
  -4   8  -2 1189.54 44.8172   1
  -4   8  -3 5409.50 135.163   1
   7  -8  -4 2018.04 135.927  -2
  -4   8  -4 2018.04 135.927   1
   8  -8  -5 1022.82 45.1973  -2
  -4   8  -5 1022.82 45.1973   1
  -4  -8  -6 1573.07 62.6828   1
   4  -9  -7 47.9364 9.05701   1
  -4   9   6 178.612 19.4302   1
   0  -9   5 310.612 46.0746  -2
  -4   9   5 310.612 46.0746   1
   1  -9   4 4833.22 109.360  -2
  -4   9   4 4833.22 109.360   1
   4   9  -3 168.851 25.7995   1
   4  -9  -2 1006.44 40.9023   1
   4  -9  -1 1480.15 38.4314   1
   4  -9   0 826.495 38.3067  -2
  -4   9   0 826.495 38.3067   1
  -4  -9  -1 181.488 30.1319   1
  -4   9  -2 9.41262 10.0136   1
  -4   9  -3 3356.53 126.721   1
   7  -9  -4 1035.46 100.717  -2
  -4   9  -4 1035.46 100.717   1
   8  -9  -5 735.260 61.0304  -2
  -4   9  -5 735.260 61.0304   1
  -4  -9  -6 2582.12 70.1460   1
  -4  10   6 44.7215 8.88207   1
   0  10  -5 489.505 32.3646  -2
   4 -10  -5 489.505 32.3646   1
  -1  10  -4 2952.66 83.8495  -2
   4 -10  -4 2952.66 83.8495   1
  -4  10   3 2855.39 75.7537   1
   4 -10  -2 47.6162 16.1190   1
   4  10  -1 1328.73 42.5914   1
  -4  10   0 576.115 40.1201  -2
   4 -10   0 576.115 40.1201   1
  -4 -10  -1 207.293 49.7725   1
  -4  10  -2 393.271 36.8582   1
  -4  10  -3 1357.53 83.1951   1
   7 -10  -4 647.651 79.8384  -2
  -4  10  -4 647.651 79.8384   1
   4 -10   5 163.424 31.9386   1
   8 -10  -5 366.689 44.1058  -2
  -4  10  -5 366.689 44.1058   1
   4 -11  -6 8.96278 8.70703   1
   0  11  -5 77.1289 15.7360  -2
   4 -11  -5 77.1289 15.7360   1
   1 -11   4 389.112 57.7529  -2
  -4  11   4 389.112 57.7529   1
  -4  11   3 49.0713 18.1636   1
  -4  11   2 2311.85 81.6802   1
   4 -11  -1 28.3063 14.3227   1
   4 -11   0 1628.37 65.8447  -2
  -4  11   0 1628.37 65.8447   1
  -4 -11  -1 1274.85 99.9763   1
  -4 -11  -2 144.530 40.9536   1
  -4  11  -3 115.640 22.0362   1
   7 -11  -4 666.851 56.2678  -2
  -4  11  -4 666.851 56.2678   1
  -8  11   5 52.2014 23.4113  -2
   4 -11   5 52.2014 23.4113   1
   0 -12   5 382.784 21.3451  -2
  -4  12   5 382.784 21.3451   1
  -1  12  -4 814.104 43.9485  -2
   4 -12  -4 814.104 43.9485   1
  -4  12   3 540.446 39.0815   1
  -4  12   2 1949.77 71.8223   1
  -4 -12   1 143.524 20.6168   1
   4  12   0 1413.93 82.4153  -2
  -4 -12   0 1413.93 82.4153   1
  -4 -12  -1 204.568 43.8028   1
  -4 -12  -2 714.841 47.6458   1
  -4  12  -3 282.398 27.9812   1
   7 -12  -4 344.178 36.2232  -2
  -4  12  -4 344.178 36.2232   1
   1 -13   4 1245.87 65.6411  -2
  -4  13   4 1245.87 65.6411   1
  -4  13   3-5.02953 9.83708   1
  -4  13   2 29.4878 14.2827   1
   4 -13  -1 5.32251 19.8593   1
   4  13   0 282.026 44.2593  -2
  -4 -13   0 282.026 44.2593   1
   5  13  -1 833.407 75.0371  -2
  -4 -13  -1 833.407 75.0371   1
  -4  13  -2 590.016 39.1474   1
  -4  13  -3 175.761 29.8960   1
   4 -14  -2 73.0303 23.0550   1
   4 -14  -1 1471.42 79.3466   1
   4  14   0 7.16835 15.9116  -2
  -4 -14   0 7.16835 15.9116   1
   5  14  -1 3132.19 109.499  -2
  -4 -14  -1 3132.19 109.499   1
   1   0  -8 1960.90 78.1606  -2
   5   0  -8 1960.90 78.1606   1
   5   0  -6 15104.3 147.913   1
  -2   0  -4 46106.8 750.119  -2
   5   0  -4 46106.8 750.119   1
   5   0  -2 9740.50 128.217   1
  -5   0   0 13736.1 199.843  -2
   5   0   0 13736.1 199.843   1
   5   0   2 3129.94 157.005   1
   8   0  -4 2213.78 59.6274  -2
  -5   0  -4 2213.78 59.6274   1
  -5   0  -6 111.184 18.9443   1
  11   0  -8 3052.70 55.7261  -2
  -5   0  -8 3052.70 55.7261   1
   1  -1  -8 251.064 22.6482  -2
   5   1  -8 251.064 22.6482   1
   5  -1  -7 5083.61 55.8335   1
   5   1  -6 118.650 9.76961   1
   5   1  -5 699.668 22.2694   1
  -1   1  -5 597.697 28.4813  -2
   5  -1  -5 597.697 28.4813   1
  -2  -1  -4 11965.5 215.272  -2
   5   1  -4 11965.5 215.272   1
   5   1  -3 1140.80 37.3733   1
   5  -1  -2 16676.1 117.706   1
   5   1  -1 888.127 43.8609   1
  -5  -1   0 25664.0 190.831  -2
   5   1   0 25664.0 190.831   1
   5   1   1 3980.94 94.2952   1
   5   1   2 1512.72 59.2873   1
  -5   1  -3 8416.60 175.205   1
   8   1  -4 4150.34 53.1582  -2
  -5  -1  -4 4150.34 53.1582   1
  -5   1  -5 13665.1 98.6622   1
   9   1  -5 14879.7 144.994  -2
  -5  -1  -5 14879.7 144.994   1
  -5   1  -6 190.253 15.7707   1
  -5  -1  -7 674.846 28.4335   1
  11   1  -8 37.5988 8.15823  -2
  -5  -1  -8 37.5988 8.15823   1
   1   2  -8 1159.84 35.2150  -2
   5  -2  -8 1159.84 35.2150   1
   5  -2  -7-0.12425 5.95378   1
   5   2  -6 1954.57 33.3716   1
   5   2  -5 1627.25 29.6845   1
  -1   2  -5 1591.76 65.0731  -2
   5  -2  -5 1591.76 65.0731   1
  -2  -2  -4 1473.91 40.9766  -2
   5   2  -4 1473.91 40.9766   1
   5   2  -3 3561.30 65.4639   1
   5  -2  -2 21636.5 153.986   1
   5   2  -1 23731.7 149.920   1
  -5  -2   0 20854.6 175.253  -2
   5   2   0 20854.6 175.253   1
  -5   2  -1 19418.9 175.014   1
   5   2   2 33165.1 287.604   1
  -5   2  -3 10403.2 160.449   1
   8   2  -4 5651.84 69.3761  -2
  -5  -2  -4 5651.84 69.3761   1
  -5  -2  -5 404.073 21.0289   1
   9  -2  -5 1626.17 49.4854  -2
  -5   2  -5 1626.17 49.4854   1
  -5   2  -6 306.107 19.1513   1
  -5  -2  -7 22.6911 9.43545   1
  11  -2  -8 1413.11 36.6050  -2
  -5   2  -8 1413.11 36.6050   1
   1   3  -8 79.2047 14.6909  -2
   5  -3  -8 79.2047 14.6909   1
   5  -3  -7 422.156 18.6552   1
   5  -3  -6 37.6964 7.40530   1
   5  -3  -5 2984.23 69.6243   1
  -1   3  -5 3016.62 89.8518  -2
   5  -3  -5 3016.62 89.8518   1
  -2   3  -4 8705.25 136.419  -2
   5  -3  -4 8705.25 136.419   1
   5  -3  -3 38363.5 248.189   1
   5   3  -2 20323.3 152.363   1
   5   3  -1 36056.7 230.731   1
  -5  -3   0 9372.51 162.684  -2
   5   3   0 9372.51 162.684   1
   5   3   1 12255.0 132.542   1
   5   3   2 269.460 22.5341   1
  -5   3  -3 555.721 28.8308   1
   8  -3  -4 1475.88 72.1308  -2
  -5   3  -4 1475.88 72.1308   1
  -5   3  -5 4495.52 124.339   1
   9  -3  -5 7644.33 144.919  -2
  -5   3  -5 7644.33 144.919   1
  -5   3  -6 347.783 17.4710   1
  -5  -3  -7 19.3610 11.2537   1
   1   4  -8 1076.58 60.2695  -2
   5  -4  -8 1076.58 60.2695   1
   5  -4  -7 1569.85 51.9202   1
   5  -4  -6 191.811 27.7710   1
   5   4  -5 4376.44 166.041   1
  -1   4  -5 7956.76 105.749  -2
   5  -4  -5 7956.76 105.749   1
  -2  -4  -4 1316.30 57.0042  -2
   5   4  -4 1316.30 57.0042   1
   5   4  -3 92.1113 31.6016   1
   5  -4  -2 733.485 52.2463   1
   5   4  -1 27.9598 12.9325   1
  -5  -4   0 25342.3 372.437  -2
   5   4   0 25342.3 372.437   1
  -5   4  -1 17331.5 213.374   1
  -5   4  -2 6016.65 152.479   1
  -5   4  -3 170.379 20.3008   1
   8  -4  -4 3034.44 91.3127  -2
  -5   4  -4 3034.44 91.3127   1
  -5   4  -5 3910.49 118.482   1
   9  -4  -5 5913.17 148.982  -2
  -5   4  -5 5913.17 148.982   1
  -5  -4  -6 343.227 21.9529   1
  -5  -4  -7 610.983 24.1864   1
   1   5  -8 993.411 53.5163  -2
   5  -5  -8 993.411 53.5163   1
   5  -5  -7-3.70496 8.43319   1
   5  -5  -6 123.521 22.9507   1
   5   5  -5 2.03016 16.2690   1
  -1   5  -5 135.062 18.8416  -2
   5  -5  -5 135.062 18.8416   1
  -2  -5  -4 1157.60 45.5907  -2
   5   5  -4 1157.60 45.5907   1
   5   5  -3 581.216 37.3360   1
   5  -5  -2 6790.94 281.281   1
   5   5  -1 1.45508 10.0498   1
  -5  -5   0 9182.27 244.201  -2
   5   5   0 9182.27 244.201   1
   5   5   1 3340.65 99.1210   1
  -5   5  -2 2890.03 66.7860   1
  -5   5  -3 4598.63 102.522   1
   8  -5  -4 12868.9 249.004  -2
  -5   5  -4 12868.9 249.004   1
   9  -5  -5 3089.27 110.870  -2
  -5   5  -5 3089.27 110.870   1
  -5   5  -6 1816.26 57.3407   1
  -5  -5  -7 266.291 19.5529   1
   1   6  -8 226.447 19.0202  -2
   5  -6  -8 226.447 19.0202   1
   5  -6  -7 506.667 29.1800   1
   5  -6  -6 2292.88 60.6281   1
   5   6  -5 687.345 100.478   1
  -1   6  -5 1540.40 50.4573  -2
   5  -6  -5 1540.40 50.4573   1
  -2  -6  -4 11439.8 164.191  -2
   5   6  -4 11439.8 164.191   1
   5   6  -3 7213.78 93.8014   1
   5  -6  -2 1.90746 7.66491   1
   5   6  -1 15325.6 230.850   1
  -5  -6   0 630.862 51.0261  -2
   5   6   0 630.862 51.0261   1
  -5   6  -1 1767.41 52.5142   1
  -5   6  -2 3025.93 67.7782   1
  -5   6  -3 130.305 21.4121   1
   8   6  -4 339.606 47.3867  -2
  -5  -6  -4 339.606 47.3867   1
   9  -6  -5 1203.19 73.4648  -2
  -5   6  -5 1203.19 73.4648   1
  -5  -6  -6 359.068 26.6973   1
  -5  -6  -7 32.1925 8.83956   1
   5  -7  -7 12.0895 8.49409   1
   5  -7  -6 286.492 22.6612   1
  -5   7   5 29.8760 21.6660   1
  -1   7  -5 13.4227 20.4018  -2
   5  -7  -5 13.4227 20.4018   1
   2  -7   4 3954.44 110.341  -2
  -5   7   4 3954.44 110.341   1
   5   7  -3 6560.55 96.4233   1
   5  -7  -2 28174.1 162.021   1
  -5   7   1 334.633 18.4561   1
   5  -7   0 21474.6 197.544  -2
  -5   7   0 21474.6 197.544   1
  -5   7  -1 1837.43 83.4756   1
  -5   7  -2 661.220 33.7341   1
  -5   7  -3 2509.60 85.2561   1
   8  -7  -4 1983.50 122.858  -2
  -5   7  -4 1983.50 122.858   1
   9   7  -5 670.314 31.9846  -2
  -5  -7  -5 670.314 31.9846   1
  -5  -7  -6 23.4660 11.6288   1
  -5  -7  -7 131.991 12.0660   1
   5  -8  -7 192.738 17.6262   1
   5  -8  -6 145.143 25.4133   1
  -5   8   5 240.466 38.2916   1
  -1   8  -5 921.923 60.4854  -2
   5  -8  -5 921.923 60.4854   1
   2  -8   4 2821.96 96.8993  -2
  -5   8   4 2821.96 96.8993   1
  -5   8   3 3435.40 67.3185   1
   5   8  -2 5997.12 81.0296   1
  -5   8   1 10915.2 101.198   1
  -5   8   0 3212.49 75.1160  -2
   5  -8   0 3212.49 75.1160   1
  -5   8  -1 7179.73 221.063   1
  -5   8  -2 147.498 18.2059   1
   5   8   3 6485.38 124.592   1
   8  -8  -4 1090.87 102.093  -2
  -5   8  -4 1090.87 102.093   1
   5  -8   5 412.534 52.6716   1
   9   8  -5 3332.70 76.5212  -2
  -5  -8  -5 3332.70 76.5212   1
  -5  -8  -6 149.599 16.5011   1
   5  -9  -7 25.0763 6.27525   1
   5  -9  -6 356.639 20.8511   1
   1  -9   5 1177.83 49.4970  -2
  -5   9   5 1177.83 49.4970   1
   2  -9   4 4869.46 123.672  -2
  -5   9   4 4869.46 123.672   1
  -5   9   3 52.3338 12.0848   1
  -5   9   2 7445.77 112.661   1
   5   9  -1 3886.54 67.7289   1
  -5  -9   0 147.259 20.7720  -2
   5   9   0 147.259 20.7720   1
   5   9   1 3368.18 110.737   1
  -5   9  -2 1059.12 47.9496   1
  -5   9  -3 67.2390 26.1151   1
   8  -9  -4 1579.99 120.675  -2
  -5   9  -4 1579.99 120.675   1
   5  -9   5 867.057 66.9533   1
   9   9  -5 1479.07 48.6418  -2
  -5  -9  -5 1479.07 48.6418   1
  -5  -9  -6 51.8152 9.61108   1
  -5  10   6 29.9586 10.0922   1
   1 -10   5 1763.99 55.5456  -2
  -5  10   5 1763.99 55.5456   1
   2 -10   4 835.708 53.3621  -2
  -5  10   4 835.708 53.3621   1
  -5  10   3 2437.35 83.5446   1
  -5  10   2 197.833 29.3813   1
  -5 -10   1 18.5330 14.9610   1
  -5  10   0 569.424 36.2878  -2
   5 -10   0 569.424 36.2878   1
  -5 -10  -1 4127.96 176.293   1
  -5 -10  -2 178.630 26.3833   1
  -5  10  -3 661.737 58.5687   1
  -8  10   4 1045.73 67.4837  -2
   5 -10   4 1045.73 67.4837   1
   5 -10   5 823.421 58.5739   1
   9 -10  -5 634.437 50.5357  -2
  -5  10  -5 634.437 50.5357   1
   1 -11   5 53.5689 14.6581  -2
  -5  11   5 53.5689 14.6581   1
   2 -11   4 898.713 76.7607  -2
  -5  11   4 898.713 76.7607   1
  -5  11   3 501.743 40.2213   1
  -5  11   2 17.9360 16.7291   1
  -5  11   1 222.957 24.7869   1
  -5  11   0 4946.91 152.996  -2
   5 -11   0 4946.91 152.996   1
  -5 -11  -1 34.3906 32.2577   1
  -5 -11  -2 1584.98 106.709   1
  -5  11  -3 70.9611 17.8664   1
   8 -11  -4 2597.79 97.2804  -2
  -5  11  -4 2597.79 97.2804   1
   5 -11   5 258.379 29.5661   1
  -1  12  -5 38.0197 10.3999  -2
   5 -12  -5 38.0197 10.3999   1
   2 -12   4 481.859 51.9566  -2
  -5  12   4 481.859 51.9566   1
   5 -12  -3 208.900 25.3865   1
  -5  12   2 802.028 47.1406   1
  -5  12   1 149.749 20.3943   1
   5  12   0 1472.84 81.9483  -2
  -5 -12   0 1472.84 81.9483   1
   6  12  -1 457.943 64.6426  -2
  -5 -12  -1 457.943 64.6426   1
  -5 -12  -2 2946.49 89.1431   1
   5 -12   3 31.7999 14.4300   1
  -8  12   4 162.477 24.9668  -2
   5 -12   4 162.477 24.9668   1
   2 -13   4 313.226 33.8319  -2
  -5  13   4 313.226 33.8319   1
   5 -13  -3 597.097 33.2880   1
  -5  13   2 431.165 31.5462   1
   5 -13  -1 90.8228 31.3953   1
   5  13   0 1610.34 77.3134  -2
  -5 -13   0 1610.34 77.3134   1
   6  13  -1 108.698 35.7828  -2
  -5 -13  -1 108.698 35.7828   1
  -5  13  -2 123.588 19.6734   1
  -5  13  -3 161.116 25.2170   1
   5 -14  -2 90.0341 22.4229   1
   5 -14  -1 764.363 56.8957   1
   5  14   0 59.5495 29.5719  -2
  -5 -14   0 59.5495 29.5719   1
   6  14  -1 42.3703 23.2571  -2
  -5 -14  -1 42.3703 23.2571   1
   0   0  -8 2449.23 83.6166  -2
   6   0  -8 2449.23 83.6166   1
   6   0  -6 5346.55 89.7185   1
  -3   0  -4 19970.2 154.849  -2
   6   0  -4 19970.2 154.849   1
   6   0  -2 33435.2 255.505   1
  -6   0   0 164997. 771.603  -2
   6   0   0 164997. 771.603   1
   6   0   2 51397.7 697.742   1
   9   0  -4 1103.21 47.3998  -2
  -6   0  -4 1103.21 47.3998   1
  -6   0  -6 3743.42 82.7679   1
   0  -1  -8 488.934 28.3908  -2
   6   1  -8 488.934 28.3908   1
   6  -1  -7 10.6205 5.89799   1
   6  -1  -6 1249.02 27.1961   1
   6   1  -5 2511.86 38.3499   1
  -2   1  -5 2620.67 73.0604  -2
   6  -1  -5 2620.67 73.0604   1
  -3   1  -4 6268.59 56.7830  -2
   6  -1  -4 6268.59 56.7830   1
   6   1  -3 29165.5 194.326   1
   6  -1  -2 21794.4 194.485   1
   6   1  -1 11019.8 166.640   1
  -6   1   0 8381.37 142.252  -2
   6  -1   0 8381.37 142.252   1
   6   1   1 14350.5 197.851   1
   6   1   2 12042.7 178.369   1
  -6  -1  -3 31225.0 204.250   1
   9  -1  -4 484.969 22.9350  -2
  -6   1  -4 484.969 22.9350   1
  -6   1  -5 1366.20 33.6648   1
  10   1  -5 3148.79 66.0500  -2
  -6  -1  -5 3148.79 66.0500   1
  -6  -1  -6 28.1844 10.8120   1
  -6  -1  -7 387.095 26.5601   1
   0   2  -8 1601.21 40.4233  -2
   6  -2  -8 1601.21 40.4233   1
   6  -2  -7 2960.80 42.3042   1
   6   2  -6 5396.59 55.4793   1
   6   2  -5 3639.64 44.9601   1
  -2   2  -5 4747.75 111.225  -2
   6  -2  -5 4747.75 111.225   1
  -3  -2  -4 1465.92 28.4201  -2
   6   2  -4 1465.92 28.4201   1
   6   2  -3 58.2582 11.7064   1
   6   2  -2 2859.45 61.1015   1
   6   2  -1 769.031 37.3009   1
  -6  -2   0 55721.0 339.438  -2
   6   2   0 55721.0 339.438   1
   6   2   1 6296.63 162.193   1
  -6   2  -2 776.715 49.4376   1
  -6   2  -3 3918.15 68.4413   1
   9  -2  -4 6116.47 85.9735  -2
  -6   2  -4 6116.47 85.9735   1
  -6  -2  -5 520.774 28.6223   1
  10  -2  -5 988.418 40.1475  -2
  -6   2  -5 988.418 40.1475   1
  -6   2  -6 2348.89 46.6325   1
  -6   2  -7 73.5746 14.4219   1
   0   3  -8 511.729 29.0445  -2
   6  -3  -8 511.729 29.0445   1
   6  -3  -7 974.981 27.1898   1
   6   3  -6 411.233 18.4145   1
   6   3  -5 14738.7 168.780   1
  -2   3  -5 14096.3 175.404  -2
   6  -3  -5 14096.3 175.404   1
  -3  -3  -4 1117.75 54.0065  -2
   6   3  -4 1117.75 54.0065   1
   6   3  -3 32874.6 240.034   1
   6   3  -2 924.000 42.2251   1
   6   3  -1 30641.6 244.462   1
  -6   3   0 407.584 34.1030  -2
   6  -3   0 407.584 34.1030   1
   6   3   1 9583.16 126.191   1
   6   3   2 2750.99 113.865   1
  -6   3  -3 5231.23 88.6278   1
   9  -3  -4 1154.44 47.1836  -2
  -6   3  -4 1154.44 47.1836   1
  -6   3  -5 370.299 39.3486   1
  10  -3  -5 353.791 36.4598  -2
  -6   3  -5 353.791 36.4598   1
  -6   3  -6 497.604 26.9001   1
  -6  -3  -7 173.162 25.8750   1
   0   4  -8 626.097 46.8545  -2
   6  -4  -8 626.097 46.8545   1
   6  -4  -7 961.838 41.3522   1
   6  -4  -6 2398.43 88.6240   1
   6  -4  -5-0.69925 18.0761   1
  -2   4  -5 4634.95 82.3475  -2
   6  -4  -5 4634.95 82.3475   1
  -3  -4  -4 4423.41 107.294  -2
   6   4  -4 4423.41 107.294   1
   6   4  -3 1108.63 93.2696   1
   6  -4  -2 1207.15 84.0689   1
   6   4  -1 13209.3 244.716   1
  -6   4   0 23891.0 273.284  -2
   6  -4   0 23891.0 273.284   1
   6   4   1 17425.4 166.060   1
  -6   4  -2 2463.44 152.375   1
  -6   4  -3 3805.89 88.0192   1
   9  -4  -4 6305.00 158.118  -2
  -6   4  -4 6305.00 158.118   1
  -6   4  -5 1740.41 81.2773   1
  10  -4  -5 2061.75 92.0693  -2
  -6   4  -5 2061.75 92.0693   1
  -6  -4  -6 1342.58 40.3252   1
  -6  -4  -7 67.9781 18.7077   1
   0   5  -8 193.566 26.5172  -2
   6  -5  -8 193.566 26.5172   1
   6  -5  -7 29.4619 11.6238   1
   6  -5  -6 79.4623 14.6136   1
   6   5  -5 1723.37 153.359   1
  -2   5  -5 1718.12 49.9407  -2
   6  -5  -5 1718.12 49.9407   1
  -3  -5  -4 3043.45 92.4212  -2
   6   5  -4 3043.45 92.4212   1
   6  -5  -3 1425.73 43.1903   1
   6  -5  -2 4823.94 255.488   1
   6   5  -1 511.946 54.5453   1
  -6   5   0 10805.8 282.039  -2
   6  -5   0 10805.8 282.039   1
   6   5   1 15267.3 195.448   1
   6   5   2 9918.05 105.624   1
  -6   5  -3 2813.72 83.8505   1
   9  -5  -4 4621.07 154.093  -2
  -6   5  -4 4621.07 154.093   1
  10  -5  -5 349.041 44.8751  -2
  -6   5  -5 349.041 44.8751   1
  -6  -5  -6 92.6620 13.2009   1
  -6  -5  -7 24.7329 8.24713   1
   0   6  -8 79.4389 12.1837  -2
   6  -6  -8 79.4389 12.1837   1
   6  -6  -7 1031.02 39.8350   1
   6  -6  -6 400.118 27.3882   1
  -2   6  -5 428.399 29.2951  -2
   6  -6  -5 428.399 29.2951   1
  -3  -6  -4 2849.75 94.6321  -2
   6   6  -4 2849.75 94.6321   1
   6   6  -3 4559.08 96.1981   1
   6   6  -2 4822.78 95.8595   1
  -6   6   1 581.438 25.6476   1
  -6   6   0 11112.5 103.602  -2
   6  -6   0 11112.5 103.602   1
   6   6   1 1857.90 59.5623   1
   6   6   2 14829.5 132.038   1
  -6   6  -3 608.101 43.2099   1
   9  -6  -4 531.797 66.1051  -2
  -6   6  -4 531.797 66.1051   1
  10  -6  -5 3630.52 121.102  -2
  -6   6  -5 3630.52 121.102   1
  -6  -6  -6 1238.51 45.3261   1
  -6  -6  -7 1068.15 31.6498   1
   6  -7  -7-1.58302 7.21316   1
   6  -7  -6 1536.17 40.1215   1
  -2   7  -5 209.571 33.4459  -2
   6  -7  -5 209.571 33.4459   1
  -3   7  -4 8689.86 200.259  -2
   6  -7  -4 8689.86 200.259   1
  -6   7   3 25.1664 10.8977   1
   6  -7  -2 11301.3 124.121   1
  -6   7   1 20.4773 9.61231   1
  -6   7   0 6958.61 138.265  -2
   6  -7   0 6958.61 138.265   1
   6   7   1 9149.23 190.305   1
  -6   7  -2 336.761 25.0408   1
   6   7   3 2994.46 87.2841   1
   9  -7  -4 540.871 67.9419  -2
  -6   7  -4 540.871 67.9419   1
  10  -7  -5 38.7047 19.4122  -2
  -6   7  -5 38.7047 19.4122   1
  -6  -7  -6 603.602 30.9779   1
   6  -8  -7 3209.44 93.2400   1
   6  -8  -6 334.929 25.1174   1
  -2   8  -5 1458.67 73.9591  -2
   6  -8  -5 1458.67 73.9591   1
   3  -8   4 666.447 50.4377  -2
  -6   8   4 666.447 50.4377   1
  -6   8   3 346.705 26.8201   1
  -6   8   2 1271.33 46.0479   1
  -6   8   1 85.3534 14.7612   1
   6  -8   0 1320.87 48.9691  -2
  -6   8   0 1320.87 48.9691   1
   6   8   1 164.479 25.8267   1
   6   8   2 177.695 23.1987   1
  -6   8  -3 79.6152 24.9884   1
   9  -8  -4 336.790 42.9828  -2
  -6   8  -4 336.790 42.9828   1
   6  -8   5 21.8437 22.6014   1
  10   8  -5 588.665 34.0173  -2
  -6  -8  -5 588.665 34.0173   1
  -6   8  -6 842.422 33.1271   1
   6  -9  -6 127.315 15.6609   1
  -6   9   5 203.985 34.6955   1
  -2   9  -5 233.221 33.4185  -2
   6  -9  -5 233.221 33.4185   1
   3  -9   4 905.964 56.9031  -2
  -6   9   4 905.964 56.9031   1
  -6   9   3 132.102 18.1702   1
  -6   9   2 149.458 20.1953   1
  -6   9   1 3620.96 66.3446   1
   6  -9   0 1548.39 62.0474  -2
  -6   9   0 1548.39 62.0474   1
   6   9   1 1192.52 69.0020   1
  -6  -9  -2-2.65186 10.4962   1
  -6   9  -3 4.59887 14.7835   1
   9  -9  -4 175.843 33.7786  -2
  -6   9  -4 175.843 33.7786   1
   6  -9   5 623.945 54.8328   1
  10   9  -5 1237.59 43.4752  -2
  -6  -9  -5 1237.59 43.4752   1
  -6  -9  -6 462.423 29.0189   1
   6 -10  -6 79.9292 15.3218   1
  -6  10   5 249.845 35.8261   1
   3 -10   4 1350.33 65.0813  -2
  -6  10   4 1350.33 65.0813   1
  -6  10   3 712.639 47.6222   1
  -6  10   2 68.8160 20.4851   1
  -6  10   1 4495.52 95.6905   1
   6  10   0 1567.49 88.8250  -2
  -6 -10   0 1567.49 88.8250   1
  -6 -10  -1 3723.05 168.341   1
   6 -10   2 915.644 55.7673   1
  -6  10  -3 49.7864 19.0392   1
   9 -10  -4 76.9921 23.3558  -2
  -6  10  -4 76.9921 23.3558   1
   6 -10   5 21.6780 16.2278   1
  10 -10  -5 19.5467 20.5380  -2
  -6  10  -5 19.5467 20.5380   1
  -6  11   5 141.292 23.6072   1
  -2  11  -5 128.803 22.1208  -2
   6 -11  -5 128.803 22.1208   1
   3 -11   4 83.2895 31.1819  -2
  -6  11   4 83.2895 31.1819   1
  -6  11   3 2308.17 76.9046   1
  -6  11   2 439.198 38.4810   1
  -6  11   1 1032.32 47.0634   1
  -6  11   0 371.578 46.9871  -2
   6 -11   0 371.578 46.9871   1
  -6 -11  -1 1115.06 93.0524   1
   6 -11   2 1177.82 58.8434   1
  -6  11  -3-3.81430 11.2259   1
  -9  11   4 1203.17 65.9777  -2
   6 -11   4 1203.17 65.9777   1
   3 -12   4 69.3451 25.4940  -2
  -6  12   4 69.3451 25.4940   1
  -6  12   3 1593.32 58.5462   1
  -6  12   2 20.4383 14.8206   1
   6 -12  -1 719.159 72.8199   1
   5  12   1 810.480 77.6881  -2
  -6 -12   1 810.480 77.6881   1
  -6  12   0 185.329 40.4819  -2
   6 -12   0 185.329 40.4819   1
   7  12  -1 646.921 70.2096  -2
  -6 -12  -1 646.921 70.2096   1
  -6 -12  -2 503.427 38.1084   1
   6 -12   3 88.9176 17.3068   1
  -6  13   3 122.476 16.5678   1
   6 -13  -2 2047.58 100.142   1
   6 -13  -1 145.515 33.6822   1
   6  13   0 1315.07 80.7675  -2
  -6 -13   0 1315.07 80.7675   1
   7  13  -1 893.540 70.3911  -2
  -6 -13  -1 893.540 70.3911   1
  -6  13  -2 458.201 31.0060   1
   6 -14  -1 63.5880 20.5467   1
   6  14   0 1645.99 104.035  -2
  -6 -14   0 1645.99 104.035   1
  -1   0  -8 5836.43 88.3897  -2
   7   0  -8 5836.43 88.3897   1
   7   0  -6 343.578 23.7265   1
  -4   0  -4 19566.4 134.968  -2
   7   0  -4 19566.4 134.968   1
   7   0  -2 41616.8 650.322   1
  -7   0   0 97513.7 654.409  -2
   7   0   0 97513.7 654.409   1
   7   0   2 3432.96 197.300   1
  10   0  -4 4268.75 93.8638  -2
  -7   0  -4 4268.75 93.8638   1
  -7   0  -6 586.589 48.7793   1
  -1  -1  -8 980.426 27.3099  -2
   7   1  -8 980.426 27.3099   1
   7  -1  -7 1284.28 28.6297   1
   7  -1  -6 218.243 12.7958   1
   7  -1  -5 3875.84 57.1771   1
  -3   1  -5 7165.58 78.3164  -2
   7  -1  -5 7165.58 78.3164   1
  -4   1  -4 5922.75 55.5995  -2
   7  -1  -4 5922.75 55.5995   1
   7   1  -3 7066.57 133.877   1
   7  -1  -2 43.5855 13.0668   1
   7  -1  -1 1278.20 54.9954   1
  -7  -1   0 9919.54 170.565  -2
   7   1   0 9919.54 170.565   1
   7  -1   1 5617.77 137.024   1
   7   1   2 9114.08 222.028   1
  -7  -1  -3 69.0014 16.2949   1
  10  -1  -4 2725.42 61.2693  -2
  -7   1  -4 2725.42 61.2693   1
  -7   1  -5 1045.37 44.4009   1
  11  -1  -5 1307.33 47.2936  -2
  -7   1  -5 1307.33 47.2936   1
  -7   1  -6 71.5612 15.4945   1
  -7   1  -7 466.606 27.0794   1
  -1   2  -8 5381.07 68.2803  -2
   7  -2  -8 5381.07 68.2803   1
   7  -2  -7 335.142 15.3862   1
   7   2  -6 998.215 23.5645   1
   7  -2  -5 12.4547 6.15002   1
  -3  -2  -5 173.867 15.4283  -2
   7   2  -5 173.867 15.4283   1
  -4   2  -4 6539.08 59.4175  -2
   7  -2  -4 6539.08 59.4175   1
   7   2  -3 20641.1 198.248   1
   7  -2  -2 1953.53 64.8469   1
   7  -2  -1 25.1038 10.4716   1
  -7  -2   0 11470.3 192.247  -2
   7   2   0 11470.3 192.247   1
   7   2   1 18983.0 251.582   1
   7   2   2 2567.95 94.3551   1
  -7   2  -3 2415.44 106.348   1
  10  -2  -4 528.234 28.4781  -2
  -7   2  -4 528.234 28.4781   1
  -7   2  -5 13.5010 11.1752   1
  11  -2  -5 64.1104 15.2666  -2
  -7   2  -5 64.1104 15.2666   1
  -7   2  -6 3577.15 65.9378   1
  -7  -2  -7 83.6331 18.9561   1
  -1  -3  -8 80.4436 13.7874  -2
   7   3  -8 80.4436 13.7874   1
   7   3  -7 807.531 22.8594   1
   7  -3  -6 388.875 16.8344   1
   7   3  -5 1941.96 48.9564   1
  -3   3  -5 5897.38 89.0826  -2
   7  -3  -5 5897.38 89.0826   1
  -4  -3  -4 3265.33 94.1562  -2
   7   3  -4 3265.33 94.1562   1
   7  -3  -3 742.724 31.0735   1
   7   3  -2 786.838 42.1835   1
   7   3  -1 5779.73 115.000   1
  -7  -3   0 6814.47 137.981  -2
   7   3   0 6814.47 137.981   1
   7   3   1 49519.0 435.727   1
   7   3   2 1573.01 43.2325   1
  -7   3  -3 4355.95 146.679   1
  10  -3  -4 3286.16 90.8241  -2
  -7   3  -4 3286.16 90.8241   1
  -7   3  -5 1887.44 83.6053   1
  11  -3  -5 2563.56 62.1691  -2
  -7   3  -5 2563.56 62.1691   1
  -7   3  -6 51.6068 12.0709   1
  -7  -3  -7 395.262 24.2839   1
  -1   4  -8 2028.93 71.3030  -2
   7  -4  -8 2028.93 71.3030   1
   7  -4  -7 24.6175 11.2821   1
   7  -4  -6 448.896 30.5392   1
   7   4  -5 449.020 57.2985   1
  -3   4  -5 1559.71 50.3055  -2
   7  -4  -5 1559.71 50.3055   1
  -4  -4  -4 2550.09 86.6910  -2
   7   4  -4 2550.09 86.6910   1
   7   4  -3 4244.57 128.252   1
   7  -4  -2 1276.00 92.9505   1
   7   4  -1 32366.5 336.276   1
  -7   4   0 2301.14 93.5006  -2
   7  -4   0 2301.14 93.5006   1
   7   4   1 6038.81 143.370   1
  -7   4  -2 2411.40 58.7376   1
  -7   4  -3 110.501 23.2488   1
  10  -4  -4 105.513 27.0104  -2
  -7   4  -4 105.513 27.0104   1
  11  -4  -5 1615.62 82.9283  -2
  -7   4  -5 1615.62 82.9283   1
  -7  -4  -6 3623.80 63.0234   1
  -7  -4  -7 28.5067 9.20339   1
  -1   5  -8 1290.61 57.1665  -2
   7  -5  -8 1290.61 57.1665   1
   7  -5  -7 502.155 29.8568   1
   7  -5  -6 3878.59 68.0944   1
   7   5  -5 1597.50 108.146   1
  -3   5  -5 2049.31 57.8251  -2
   7  -5  -5 2049.31 57.8251   1
  -4   5  -4 3644.67 116.880  -2
   7  -5  -4 3644.67 116.880   1
   7   5  -3 511.749 28.1243   1
   7  -5  -2 6211.33 129.173   1
   7  -5  -1 154.268 20.8627   1
  -7  -5   0 400.582 29.6815  -2
   7   5   0 400.582 29.6815   1
  -7   5  -1 1271.27 40.2283   1
   7   5   2 57.6698 13.1745   1
  -7   5  -3 189.650 20.6919   1
  10  -5  -4 2145.34 105.638  -2
  -7   5  -4 2145.34 105.638   1
  11  -5  -5 1104.88 70.8473  -2
  -7   5  -5 1104.88 70.8473   1
  -7  -5  -6 5.51987 7.36463   1
  -7  -5  -7 215.108 22.3755   1
   7  -6  -7 1412.74 45.1520   1
   7  -6  -6 104.943 13.6887   1
  -3   6  -5 350.170 27.5411  -2
   7  -6  -5 350.170 27.5411   1
  -4   6  -4 3276.46 95.2778  -2
   7  -6  -4 3276.46 95.2778   1
   7  -6  -3 8.95600 15.9728   1
   7   6  -2 10242.6 136.386   1
   7  -6  -1 7739.10 107.034   1
   7  -6   0 14705.1 120.512  -2
  -7   6   0 14705.1 120.512   1
   7   6   1 2232.79 55.7974   1
   7   6   2 2477.13 65.5396   1
  -7   6  -3 127.679 18.9762   1
  10  -6  -4 746.920 55.3954  -2
  -7   6  -4 746.920 55.3954   1
  11  -6  -5 1957.68 89.8672  -2
  -7   6  -5 1957.68 89.8672   1
  -7  -6  -6 4.70852 8.08300   1
   7  -7  -7 145.750 15.3929   1
   7  -7  -6 782.823 30.0355   1
   7  -7  -5 121.177 26.7591   1
  -3   7  -5 280.757 37.8023  -2
   7  -7  -5 280.757 37.8023   1
  -4   7  -4 8123.89 165.267  -2
   7  -7  -4 8123.89 165.267   1
   7   7  -3 2155.93 99.4034   1
   7  -7  -2 1546.93 58.6433   1
   7   7  -1 1774.05 47.3424   1
  -7   7   0 1118.33 48.4028  -2
   7  -7   0 1118.33 48.4028   1
   7  -7   1 1117.79 51.0725   1
   7   7   2 3552.25 102.888   1
   7   7   3 58.7908 16.4567   1
 -10   7   4 1123.90 68.8696  -2
   7  -7   4 1123.90 68.8696   1
  11  -7  -5 214.153 39.6155  -2
  -7   7  -5 214.153 39.6155   1
  -7   7  -6 302.997 17.2837   1
   7  -8  -7 1201.68 55.8041   1
   7  -8  -6 130.584 16.8383   1
   7  -8  -5 822.305 58.8203   1
  -3   8  -5 650.840 50.6931  -2
   7  -8  -5 650.840 50.6931   1
  -4   8  -4 2428.56 125.109  -2
   7  -8  -4 2428.56 125.109   1
   7  -8  -3 2796.21 69.4671   1
  -7   8   2 291.211 23.5194   1
  -7   8   1 90.4739 14.5989   1
   7  -8   0 16552.1 176.682  -2
  -7   8   0 16552.1 176.682   1
   7   8   1 10.5926 13.2189   1
   7   8   2 90.8847 22.1727   1
  -7   8  -3 891.888 50.7843   1
 -10   8   4 473.868 49.0735  -2
   7  -8   4 473.868 49.0735   1
   7  -8   5 2086.31 93.6417   1
  11   8  -5 1554.50 50.2105  -2
  -7  -8  -5 1554.50 50.2105   1
  -7  -8  -6 21.3507 6.39305   1
   7  -9  -6 225.677 19.0730   1
  -3   9  -5 2233.06 84.5213  -2
   7  -9  -5 2233.06 84.5213   1
  -4   9  -4 775.529 74.1177  -2
   7  -9  -4 775.529 74.1177   1
  -7   9   3 234.428 29.4700   1
  -7   9   2 22.0417 14.3837   1
  -7   9   1 86.1641 15.4337   1
  -7  -9   0 28.4740 15.4467  -2
   7   9   0 28.4740 15.4467   1
   7  -9   1 9596.68 219.673   1
  -7  -9  -2 238.305 32.4249   1
  -7   9  -3 1232.20 57.5460   1
  10  -9  -4 1028.68 66.1546  -2
  -7   9  -4 1028.68 66.1546   1
   7  -9   5 117.151 25.4867   1
  11   9  -5 94.5028 15.1140  -2
  -7  -9  -5 94.5028 15.1140   1
   7 -10  -6 55.5623 13.5095   1
  -3  10  -5 634.551 44.4739  -2
   7 -10  -5 634.551 44.4739   1
   4 -10   4 805.772 49.9807  -2
  -7  10   4 805.772 49.9807   1
  -7  10   3 1910.71 72.6474   1
  -7  10   2 93.0839 22.9947   1
  -7  10   1 8966.32 133.587   1
   7  10   0 8654.08 199.208  -2
  -7 -10   0 8654.08 199.208   1
  -7 -10  -1 1481.90 109.306   1
  -7 -10  -2 46.7542 20.7814   1
  -7  10  -3-0.37630 12.7594   1
  10 -10  -4 651.489 49.4357  -2
  -7  10  -4 651.489 49.4357   1
   7 -10   5 63.8393 16.8776   1
  11 -10  -5 866.911 49.6344  -2
  -7  10  -5 866.911 49.6344   1
  -3  11  -5 228.117 25.7427  -2
   7 -11  -5 228.117 25.7427   1
   4 -11   4 716.338 63.2931  -2
  -7  11   4 716.338 63.2931   1
  -7  11   3 43.9960 16.1872   1
  -7  11   2 147.847 24.9756   1
  -7  11   1 0.88177 11.3902   1
  -7  11   0 45.0218 23.7554  -2
   7 -11   0 45.0218 23.7554   1
  -7 -11  -1 342.098 55.8630   1
  -7 -11  -2 151.252 24.5877   1
  -7  11  -3 10.6323 12.1371   1
  10 -11  -4 1280.94 60.6921  -2
  -7  11  -4 1280.94 60.6921   1
   4 -12   4 320.121 38.0497  -2
  -7  12   4 320.121 38.0497   1
  -7  12   3 384.882 30.0622   1
  -7  12   2 233.646 26.0263   1
   7 -12  -1 1380.68 65.9615   1
   7  12   0 1446.71 92.3965  -2
  -7 -12   0 1446.71 92.3965   1
  -7 -12  -1 381.007 52.6269   1
  -7  12  -2 891.856 46.8013   1
  -7  12  -3 13.4552 9.61688   1
   7 -13  -3 27.8913 10.8793   1
   7 -13  -2 14.6536 11.6240   1
   7 -13  -1 29.7971 20.7114   1
   7  13   0 1080.11 101.527  -2
  -7 -13   0 1080.11 101.527   1
  -7 -13  -1 341.564 42.2970   1
  -7 -13  -2 226.548 31.0582   1
  -2   0  -8 1035.93 38.7757  -2
   8   0  -8 1035.93 38.7757   1
   8   0  -6 165.522 18.6304   1
  -5   0  -4 1508.07 43.1479  -2
   8   0  -4 1508.07 43.1479   1
   8   0  -2 484.374 83.3844   1
  -8   0   0 57531.2 550.696  -2
   8   0   0 57531.2 550.696   1
   8   0   2 1684.77 69.7061   1
  11   0  -4 3130.81 80.4541  -2
  -8   0  -4 3130.81 80.4541   1
  -8   0  -6 2382.52 89.8136   1
  -2  -1  -8 152.149 12.1099  -2
   8   1  -8 152.149 12.1099   1
   8   1  -7 1226.56 31.6857   1
   8   1  -6 84.0959 9.15438   1
   8  -1  -5 4577.77 64.6697   1
  -4   1  -5 8430.71 87.3793  -2
   8  -1  -5 8430.71 87.3793   1
  -5   1  -4 5251.25 54.1021  -2
   8  -1  -4 5251.25 54.1021   1
   8  -1  -3 5941.22 46.7396   1
   8  -1  -2 3973.19 223.173   1
   8  -1  -1 4734.01 127.162   1
  -8   1   0 3702.40 115.363  -2
   8  -1   0 3702.40 115.363   1
   8   1   1 3230.29 97.1602   1
   8   1   2 1383.20 45.1225   1
  -8  -1  -3 822.895 36.5801   1
  11  -1  -4 2177.42 56.8455  -2
  -8   1  -4 2177.42 56.8455   1
  -8   1  -5 3207.23 75.3266   1
  12  -1  -5 3418.68 74.6866  -2
  -8   1  -5 3418.68 74.6866   1
  -8   1  -6 30.1018 13.0948   1
  -8  -1  -7 620.897 28.9749   1
  -2  -2  -8 1310.62 28.8868  -2
   8   2  -8 1310.62 28.8868   1
   8   2  -7 223.121 12.9694   1
   8   2  -6 159.192 10.7270   1
   8  -2  -5 129.392 12.8891   1
  -4   2  -5 1312.92 35.8601  -2
   8  -2  -5 1312.92 35.8601   1
  -5   2  -4 4041.35 48.0286  -2
   8  -2  -4 4041.35 48.0286   1
   8  -2  -3 1872.18 25.1338   1
   8  -2  -2 5505.66 116.690   1
   8   2  -1 18.6332 13.4233   1
  -8  -2   0 962.229 67.4116  -2
   8   2   0 962.229 67.4116   1
   8   2   1 989.431 78.8293   1
   8   2   2 116.486 17.8654   1
  -8  -2  -3 214.349 20.2028   1
  11  -2  -4 2211.32 57.1617  -2
  -8   2  -4 2211.32 57.1617   1
  -8  -2  -5 294.671 25.5390   1
  12  -2  -5 305.269 24.9779  -2
  -8   2  -5 305.269 24.9779   1
  -8   2  -6 595.484 27.5381   1
  -8  -2  -7 102.061 13.2581   1
  -2  -3  -8 291.504 21.8291  -2
   8   3  -8 291.504 21.8291   1
   8  -3  -7 446.487 17.3979   1
   8   3  -6 739.042 22.8214   1
   8   3  -5 40.2210 11.8648   1
  -4  -3  -5 4848.39 82.4945  -2
   8   3  -5 4848.39 82.4945   1
  -5   3  -4 1127.37 35.1729  -2
   8  -3  -4 1127.37 35.1729   1
   8  -3  -3 1434.55 45.7344   1
   8  -3  -2 3128.07 89.0918   1
   8  -3  -1 13431.3 185.903   1
  -8   3   0 355.444 42.0474  -2
   8  -3   0 355.444 42.0474   1
  -8   3  -1 12808.6 121.311   1
   8   3   2 3.42426 8.03145   1
  -8   3  -3 11075.2 163.403   1
  11  -3  -4 1962.59 70.9232  -2
  -8   3  -4 1962.59 70.9232   1
  -8  -3  -5 3027.48 73.2376   1
  12  -3  -5 5997.63 79.9816  -2
  -8   3  -5 5997.63 79.9816   1
  -8   3  -6 551.306 31.8634   1
  -8   3  -7 153.791 15.0666   1
  -2   4  -8 609.963 39.3839  -2
   8  -4  -8 609.963 39.3839   1
   8  -4  -7 234.369 21.8098   1
   8  -4  -6-3.62607 9.34593   1
   8  -4  -5 128.658 23.8394   1
  -4   4  -5 255.036 33.7424  -2
   8  -4  -5 255.036 33.7424   1
  -5   4  -4 2852.27 79.1958  -2
   8  -4  -4 2852.27 79.1958   1
   8  -4  -3 1770.36 72.7536   1
   8  -4  -2 13822.3 147.495   1
   8   4  -1 5224.55 102.240   1
  -8  -4   0 6690.74 86.9212  -2
   8   4   0 6690.74 86.9212   1
   8   4   1 702.920 33.1854   1
   8   4   2 304.741 24.0467   1
  -8   4  -3 706.008 98.6559   1
  11  -4  -4 7093.88 218.646  -2
  -8   4  -4 7093.88 218.646   1
  -8   4  -5 6512.94 109.743   1
  -8   4  -6 63.7849 13.9080   1
  -8  -4  -7 6.75266 10.1170   1
  -2   5  -8 821.525 32.3768  -2
   8  -5  -8 821.525 32.3768   1
   8  -5  -7 1034.72 40.8228   1
   8  -5  -6 2606.30 69.2987   1
   8  -5  -5 126.289 28.4312   1
  -4   5  -5 1037.90 43.0743  -2
   8  -5  -5 1037.90 43.0743   1
  -5   5  -4 13937.9 176.130  -2
   8  -5  -4 13937.9 176.130   1
   8   5  -3 492.225 31.0384   1
   8  -5  -2 786.750 51.0823   1
   8   5  -1 577.653 30.1162   1
  -8  -5   0 372.755 25.0650  -2
   8   5   0 372.755 25.0650   1
   8   5   1 2141.63 57.5176   1
  -8   5  -2 311.624 26.6679   1
  -8   5  -3 69.4392 15.3197   1
  11  -5  -4 10481.4 264.667  -2
  -8   5  -4 10481.4 264.667   1
  -8   5  -5 86.6619 25.8263   1
  -8  -5  -6 926.406 30.0507   1
   8  -6  -7 328.264 22.8263   1
   8  -6  -6 132.284 14.8393   1
   8  -6  -5 11.9336 19.0593   1
  -4   6  -5 598.225 34.1272  -2
   8  -6  -5 598.225 34.1272   1
  -5   6  -4 401.264 31.1558  -2
   8  -6  -4 401.264 31.1558   1
   8   6  -3 2330.93 101.843   1
   8   6  -2 1.07125 10.7474   1
   8  -6  -1 81.3747 19.1030   1
  -8   6   0 211.767 21.7032  -2
   8  -6   0 211.767 21.7032   1
   8   6   1 588.411 33.0807   1
   8   6   2 62.7971 15.7262   1
  -8   6  -3 143.827 20.0149   1
  11  -6  -4 2329.30 92.9894  -2
  -8   6  -4 2329.30 92.9894   1
  -8   6  -5 3053.76 109.068   1
  -8  -6  -6 221.508 15.0320   1
   8  -7  -7 143.541 14.6223   1
   8  -7  -6 38.1330 10.3493   1
   8  -7  -5 11.6449 15.9760   1
  -4   7  -5 565.252 50.4232  -2
   8  -7  -5 565.252 50.4232   1
  -5  -7  -4 1672.46 139.497  -2
   8   7  -4 1672.46 139.497   1
   8   7  -3 1952.02 73.1586   1
   8   7  -2 2992.89 82.3304   1
   8  -7  -1 27.2049 13.5196   1
  -8   7   0 6925.16 112.302  -2
   8  -7   0 6925.16 112.302   1
   8   7   1 49.7637 15.7481   1
   8   7   2 3243.35 100.056   1
  -8   7  -3 196.636 25.4093   1
  11  -7  -4 325.159 38.9320  -2
  -8   7  -4 325.159 38.9320   1
  12  -7  -5 942.539 66.0679  -2
  -8   7  -5 942.539 66.0679   1
  -8   7  -6 227.999 13.8073   1
   8  -8  -7 44.0558 13.2264   1
   8  -8  -6 150.333 18.1259   1
   8  -8  -5 281.160 36.7913   1
  -4   8  -5 790.806 56.0643  -2
   8  -8  -5 790.806 56.0643   1
  -5   8  -4 1927.26 113.412  -2
   8  -8  -4 1927.26 113.412   1
   8  -8  -3 2869.97 96.4471   1
   8   8  -2 32.6281 14.3328   1
  -8   8   1 1006.23 38.0693   1
  -8  -8   0 90.1737 24.8415  -2
   8   8   0 90.1737 24.8415   1
  -8   8  -1 1202.56 62.3277   1
   8  -8   2 558.451 60.0323   1
   8  -8   3 222.973 39.8276   1
  11  -8  -4 221.308 34.0563  -2
  -8   8  -4 221.308 34.0563   1
  -8  -8  -5 307.228 29.1698   1
  12  -8  -5 351.299 40.9760  -2
  -8   8  -5 351.299 40.9760   1
   8  -9  -6 479.164 25.3872   1
  -4   9  -5 594.506 46.2094  -2
   8  -9  -5 594.506 46.2094   1
  -5   9  -4 1184.80 86.6890  -2
   8  -9  -4 1184.80 86.6890   1
   8   9  -3 12.7551 13.0578   1
  -8   9   2 1445.47 52.8928   1
  -8   9   1 5069.08 95.4810   1
  -8   9   0 2385.83 176.941  -2
   8  -9   0 2385.83 176.941   1
   8  -9   1 6681.91 184.511   1
  -8  -9  -2 438.895 39.7825   1
  -8   9  -3 1026.07 51.2970   1
  11  -9  -4 696.164 51.3551  -2
  -8   9  -4 696.164 51.3551   1
   8  -9   5 207.908 27.6497   1
  12   9  -5 529.324 25.9162  -2
  -8  -9  -5 529.324 25.9162   1
   8 -10  -6 72.8610 13.5990   1
  -4  10  -5 509.370 30.5134  -2
   8 -10  -5 509.370 30.5134   1
  -5  10  -4 1550.03 91.0434  -2
   8 -10  -4 1550.03 91.0434   1
  -8  10   3 545.573 29.4689   1
  -8  10   2 426.886 36.7541   1
  -8  10   1 184.619 22.6973   1
   8  10   0 3546.39 128.134  -2
  -8 -10   0 3546.39 128.134   1
  -8 -10  -1 20.3511 27.9578   1
  -8 -10  -2 108.007 23.0523   1
  -8  10  -3 1067.26 48.9877   1
  11 -10  -4 713.616 47.7816  -2
  -8  10  -4 713.616 47.7816   1
  -4  11  -5 115.983 14.9003  -2
   8 -11  -5 115.983 14.9003   1
  -5  11  -4 3280.86 112.922  -2
   8 -11  -4 3280.86 112.922   1
  -8  11   3 71.8658 17.0889   1
   8 -11  -2 201.400 25.8127   1
   8 -11  -1 0.83652 15.9880   1
   8  11   0 2717.00 108.089  -2
  -8 -11   0 2717.00 108.089   1
  -8 -11  -1 765.034 74.9994   1
   8 -11   2 8.15898 12.0824   1
   8 -11   3 391.825 40.9172   1
  11 -11  -4 372.279 30.9528  -2
  -8  11  -4 372.279 30.9528   1
  -5  12  -4 114.684 27.1116  -2
   8 -12  -4 114.684 27.1116   1
  -8  12   3 2.43381 9.37059   1
   8 -12  -2 53.0966 17.1538   1
  -8 -12   1 271.828 30.6656   1
   8  12   0 171.645 35.9637  -2
  -8 -12   0 171.645 35.9637   1
  -8 -12  -1 88.9549 26.9483   1
  -8  12  -2 57.2791 15.6988   1
  -8  12  -3 62.3699 19.7691   1
   8  13  -2 129.966 24.6205   1
   8  13  -1 108.156 25.0852   1
   8  13   0 2701.55 97.2048  -2
  -8 -13   0 2701.55 97.2048   1
  -8 -13  -1 245.835 33.4614   1
  -3   0  -8 137.013 16.3720  -2
   9   0  -8 137.013 16.3720   1
   9   0  -6 108.393 16.4647   1
  -6   0  -4 1292.18 41.5809  -2
   9   0  -4 1292.18 41.5809   1
   9   0  -2 5083.65 270.843   1
  -9   0   0 2313.74 168.751  -2
   9   0   0 2313.74 168.751   1
   9   0   2 37438.1 343.242   1
  12   0  -4 45907.5 445.045  -2
  -9   0  -4 45907.5 445.045   1
  -9   0  -6 496.661 41.8533   1
  -3  -1  -8 311.032 22.4401  -2
   9   1  -8 311.032 22.4401   1
   9   1  -7 656.365 23.4559   1
   9   1  -6 17.7925 6.08520   1
   9  -1  -5 1256.99 37.8946   1
  -5   1  -5 10427.7 99.5116  -2
   9  -1  -5 10427.7 99.5116   1
  -6  -1  -4 372.186 17.0604  -2
   9   1  -4 372.186 17.0604   1
   9  -1  -3 5774.59 40.0965   1
   9  -1  -2 441.175 33.2929   1
   9   1  -1 39865.4 335.710   1
  -9  -1   0 2652.61 90.4251  -2
   9   1   0 2652.61 90.4251   1
   9   1   1 2630.09 58.3215   1
   9   1   2 2018.08 57.8999   1
  -9  -1  -3 14108.6 152.355   1
  12  -1  -4 4700.88 102.740  -2
  -9   1  -4 4700.88 102.740   1
  -9  -1  -5 668.195 35.4679   1
  13  -1  -5 2056.27 58.1539  -2
  -9   1  -5 2056.27 58.1539   1
  -9   1  -6 547.327 25.2392   1
  -9  -1  -7 561.551 33.6416   1
  -3  -2  -8 308.641 21.4594  -2
   9   2  -8 308.641 21.4594   1
   9   2  -7 696.112 20.8762   1
   9   2  -6 1499.64 29.3302   1
   9  -2  -5 1767.81 42.7920   1
  -5   2  -5 1949.79 44.4280  -2
   9  -2  -5 1949.79 44.4280   1
  -6   2  -4 8360.26 68.2183  -2
   9  -2  -4 8360.26 68.2183   1
   9  -2  -3 3337.40 43.3560   1
   9  -2  -2 3820.27 33.8004   1
   9   2  -1 2704.56 106.518   1
  -9  -2   0 3087.13 124.539  -2
   9   2   0 3087.13 124.539   1
   9   2   1 43.2380 11.6014   1
   9   2   2 1515.00 66.3154   1
  -9  -2  -3 8463.51 119.376   1
 -12   2   4 8850.24 135.189  -2
   9  -2   4 8850.24 135.189   1
  -9   2  -5 144.473 18.5698   1
  13  -2  -5 123.675 18.2593  -2
  -9   2  -5 123.675 18.2593   1
  -9   2  -6 36.4111 12.8892   1
  -3   3  -8 325.009 30.1305  -2
   9  -3  -8 325.009 30.1305   1
   9   3  -7 560.032 18.8408   1
   9   3  -6 820.994 23.9910   1
   9  -3  -5 3782.07 76.4695   1
  -5   3  -5 6845.29 80.5403  -2
   9  -3  -5 6845.29 80.5403   1
  -6  -3  -4 1720.69 43.8025  -2
   9   3  -4 1720.69 43.8025   1
   9  -3  -3 83.3012 11.2478   1
   9  -3  -2 46.4786 7.52685   1
   9   3  -1 887.124 29.0264   1
  -9  -3   0 1951.39 45.7618  -2
   9   3   0 1951.39 45.7618   1
   9   3   1 13135.3 130.227   1
   9   3   2 1166.20 42.1562   1
   9   3   3 84.6431 29.5647   1
 -12   3   4 1304.35 68.1353  -2
   9  -3   4 1304.35 68.1353   1
  -9   3  -5 1264.05 39.7788   1
  13  -3  -5 3374.30 99.4113  -2
  -9   3  -5 3374.30 99.4113   1
  -9   3  -6 513.681 29.0759   1
  -3   4  -8 598.037 37.4361  -2
   9  -4  -8 598.037 37.4361   1
   9  -4  -7 197.781 20.2854   1
   9  -4  -6 854.164 41.5609   1
   9  -4  -5 2813.20 109.125   1
  -5   4  -5 5417.14 131.020  -2
   9  -4  -5 5417.14 131.020   1
  -6   4  -4 8138.16 117.317  -2
   9  -4  -4 8138.16 117.317   1
   9  -4  -3 34.4517 10.4325   1
   9  -4  -2 7335.03 108.268   1
   9  -4  -1 4727.13 73.9129   1
  -9  -4   0 7.36066 8.67212  -2
   9   4   0 7.36066 8.67212   1
   9   4   1 2562.82 61.4579   1
   9   4   2 1186.18 46.7304   1
  -9   4  -3 5386.87 98.2774   1
 -12   4   4 533.053 49.4917  -2
   9  -4   4 533.053 49.4917   1
  -9   4  -5 373.767 43.2969   1
  -9  -4  -6 30.8137 11.6334   1
   9  -5  -7 323.714 23.7123   1
   9  -5  -6 305.651 25.8664   1
   9  -5  -5 471.183 35.1863   1
  -5   5  -5 2516.45 65.3448  -2
   9  -5  -5 2516.45 65.3448   1
  -6   5  -4 3684.14 95.3216  -2
   9  -5  -4 3684.14 95.3216   1
   9   5  -3 1508.98 62.2938   1
   9   5  -2 638.253 37.7626   1
   9   5  -1 1599.60 43.4773   1
  -9  -5   0 553.388 36.2866  -2
   9   5   0 553.388 36.2866   1
   9   5   1 2965.37 75.9556   1
  -9   5  -2 49.0745 15.7632   1
  -9   5  -3 117.032 15.5808   1
 -12   5   4 699.555 54.9573  -2
   9  -5   4 699.555 54.9573   1
  -9   5  -5 876.418 59.0704   1
  -9  -5  -6 74.2790 8.86496   1
   9  -6  -7 11.0210 8.12661   1
   9  -6  -6 92.0273 12.5626   1
   9  -6  -5 620.674 39.6966   1
  -5   6  -5 1046.53 43.3677  -2
   9  -6  -5 1046.53 43.3677   1
  -6   6  -4 409.061 33.3821  -2
   9  -6  -4 409.061 33.3821   1
   9   6  -3 28.1250 14.9309   1
   9  -6  -2 1649.27 52.2330   1
   9  -6  -1 2876.14 90.6347   1
  -9  -6   0 5974.07 95.1017  -2
   9   6   0 5974.07 95.1017   1
  -9   6  -1 672.876 39.2377   1
   9   6   2 8382.52 135.003   1
   9  -6   3 2237.15 71.0162   1
  12  -6  -4 4953.00 182.492  -2
  -9   6  -4 4953.00 182.492   1
  -9   6  -5 6.57091 14.6588   1
  -9  -6  -6 358.895 16.7225   1
   9  -7  -7 28.2534 8.61283   1
   9  -7  -6 33.8805 9.48473   1
   9  -7  -5 342.434 30.1555   1
  -5   7  -5 594.507 33.4536  -2
   9  -7  -5 594.507 33.4536   1
  -6  -7  -4 461.993 79.0779  -2
   9   7  -4 461.993 79.0779   1
   9   7  -3 1522.01 54.3091   1
   9  -7  -2 808.283 45.7253   1
   9  -7  -1 14764.3 167.329   1
  -9   7   0 5263.67 97.2688  -2
   9  -7   0 5263.67 97.2688   1
   9   7   1 223.694 30.1128   1
   9  -7   2 107.102 33.8059   1
   9  -7   3 1258.13 84.6483   1
  12  -7  -4 2561.48 91.8715  -2
  -9   7  -4 2561.48 91.8715   1
  -9  -7  -5 56.7371 13.2042   1
   9  -8  -6 883.651 36.3641   1
   9  -8  -5 4968.69 151.774   1
  -5   8  -5 4308.50 117.793  -2
   9  -8  -5 4308.50 117.793   1
  -6  -8  -4 267.905 38.0422  -2
   9   8  -4 267.905 38.0422   1
   9   8  -3 3497.07 85.9796   1
   9   8  -2 166.207 27.2524   1
   9   8  -1 1411.21 59.9859   1
  -9  -8   0 11682.4 215.433  -2
   9   8   0 11682.4 215.433   1
   9  -8   1-4.91403 17.6807   1
   9  -8   2 481.582 57.0357   1
   9  -8   3-4.92863 18.4352   1
  12  -8  -4 308.398 36.8417  -2
  -9   8  -4 308.398 36.8417   1
  -9  -8  -5 78.4802 12.7330   1
   9  -9  -5 1413.63 78.0895   1
  -5   9  -5 1668.04 71.0907  -2
   9  -9  -5 1668.04 71.0907   1
  -6   9  -4 151.904 35.5217  -2
   9  -9  -4 151.904 35.5217   1
   9   9  -3 692.385 39.9515   1
   9  -9  -2-28.8661 14.2173   1
   9   9  -1 3135.19 98.9505   1
  -9   9   0 1833.25 155.738  -2
   9  -9   0 1833.25 155.738   1
   9  -9   1 9.52377 21.7623   1
  -9  -9  -2 306.120 33.5524   1
  -9   9  -3 0.86228 11.5509   1
  12  -9  -4 675.980 47.3253  -2
  -9   9  -4 675.980 47.3253   1
  -9   9  -5 162.452 23.5365   1
  -5  10  -5 467.438 27.8433  -2
   9 -10  -5 467.438 27.8433   1
  -6  10  -4 50.0992 17.1222  -2
   9 -10  -4 50.0992 17.1222   1
   9 -10  -3 101.125 15.3727   1
  -9  10   2 77.8588 15.9923   1
   9 -10  -1 188.994 31.3702   1
   9  10   0 4671.61 172.656  -2
  -9 -10   0 4671.61 172.656   1
  -9 -10  -1 1808.52 72.1791   1
  -9 -10  -2 1228.14 58.1477   1
   9 -10   3 1145.99 69.7264   1
 -12  10   4 490.281 30.0888  -2
   9 -10   4 490.281 30.0888   1
  -5  11  -5 129.565 14.1460  -2
   9 -11  -5 129.565 14.1460   1
  -6  11  -4 773.636 43.0210  -2
   9 -11  -4 773.636 43.0210   1
   9  11  -3 104.585 19.0908   1
   9 -11  -2 335.404 33.9910   1
  -9 -11   1 82.6436 22.2912   1
   9  11   0 144.472 52.5578  -2
  -9 -11   0 144.472 52.5578   1
  -9 -11  -1 83.4951 31.8920   1
  -9 -11  -2 527.929 35.4158   1
   9 -11   3 190.713 27.3515   1
   9 -12  -3 46.4109 15.9404   1
   9  12  -2 354.070 41.9565   1
   9  12  -1 60.6392 17.5988   1
   9  12   0 2033.99 94.5697  -2
  -9 -12   0 2033.99 94.5697   1
  -9 -12  -1 524.719 52.7355   1
  -9  12  -2 161.795 19.3284   1
   9  13  -1 19.7159 13.6306   1
  -9 -13   0 35.5473 15.6048  -2
   9  13   0 35.5473 15.6048   1
  -4   0  -8 2119.32 75.1760  -2
  10   0  -8 2119.32 75.1760   1
  10   0  -6 4997.53 91.9029   1
  -7   0  -4 3570.15 120.513  -2
  10   0  -4 3570.15 120.513   1
  10   0  -2 1008.78 27.3960   1
 -10   0   0 6783.96 94.9593  -2
  10   0   0 6783.96 94.9593   1
  10   0   2 10690.8 194.577   1
  13   0  -4 13055.0 269.221  -2
 -10   0  -4 13055.0 269.221   1
  -4   1  -8 343.748 20.9414  -2
  10  -1  -8 343.748 20.9414   1
  10   1  -7 194.795 14.0688   1
  10   1  -6 689.649 20.6798   1
  10   1  -5 2625.10 55.8953   1
  -6  -1  -5 3182.58 57.3310  -2
  10   1  -5 3182.58 57.3310   1
  -7   1  -4 1738.69 45.8676  -2
  10  -1  -4 1738.69 45.8676   1
  10   1  -3 11200.4 67.5980   1
  10  -1  -2 234.725 10.5754   1
  10   1  -1 44014.1 128.271   1
 -10  -1   0 209.588 19.4745  -2
  10   1   0 209.588 19.4745   1
  10   1   1 2360.23 61.9547   1
  10   1   2 5780.10 102.480   1
 -10  -1  -3 3322.36 78.5043   1
 -13   1   4 125.306 19.6201  -2
  10  -1   4 125.306 19.6201   1
  14  -1  -5 2565.64 63.0069  -2
 -10   1  -5 2565.64 63.0069   1
 -10   1  -6 1191.52 62.5694   1
  -4   2  -8 443.343 23.1882  -2
  10  -2  -8 443.343 23.1882   1
  10  -2  -7-1.88544 5.47601   1
  10   2  -6 2684.55 39.1523   1
  10  -2  -5 663.502 29.2838   1
  -6  -2  -5 989.664 33.3056  -2
  10   2  -5 989.664 33.3056   1
  -7   2  -4 479.235 25.1417  -2
  10  -2  -4 479.235 25.1417   1
  10  -2  -3 1127.44 25.6391   1
  10   2  -2 4097.46 40.2193   1
  10   2  -1 594.879 15.2374   1
 -10   2   0 6626.52 103.037  -2
  10  -2   0 6626.52 103.037   1
  10   2   1 2684.47 52.7199   1
  10   2   2 1257.11 50.3714   1
 -10  -2  -3 14435.7 161.891   1
 -13   2   4 360.968 28.9027  -2
  10  -2   4 360.968 28.9027   1
  14  -2  -5 483.632 28.9858  -2
 -10   2  -5 483.632 28.9858   1
 -10   2  -6 50.6152 17.2480   1
  -4   3  -8 147.653 18.8697  -2
  10  -3  -8 147.653 18.8697   1
  10   3  -7 311.078 15.5738   1
  10   3  -6 178.805 12.2242   1
  10  -3  -5 16.3437 16.3296   1
  -6   3  -5 262.083 18.7356  -2
  10  -3  -5 262.083 18.7356   1
  -7   3  -4 2289.80 55.0297  -2
  10  -3  -4 2289.80 55.0297   1
  10  -3  -3 51.2000 10.9081   1
  10   3  -2 578.369 22.0411   1
  10  -3  -1 116.334 13.4771   1
 -10  -3   0 199.499 19.6688  -2
  10   3   0 199.499 19.6688   1
  10   3   1 3980.02 76.6525   1
  10   3   2 899.175 39.4687   1
  10  -3   3 8852.05 153.862   1
 -13   3   4 446.600 31.9330  -2
  10  -3   4 446.600 31.9330   1
 -10   3  -5 2659.08 100.288   1
  14  -3  -5 2501.08 82.8035  -2
 -10   3  -5 2501.08 82.8035   1
 -10   3  -6 288.381 31.9583   1
  10  -4  -7 11.1684 9.68066   1
  10  -4  -6 1892.12 59.8165   1
  10  -4  -5 463.183 35.0619   1
  -6   4  -5 1613.51 74.5629  -2
  10  -4  -5 1613.51 74.5629   1
  -7   4  -4 103.833 17.0439  -2
  10  -4  -4 103.833 17.0439   1
  10  -4  -3 13.6539 9.62925   1
  10  -4  -2 3890.31 83.9355   1
  10  -4  -1 159.558 19.3718   1
 -10  -4   0 5046.02 81.7379  -2
  10   4   0 5046.02 81.7379   1
  10   4   1 3547.96 75.0696   1
 -10   4  -2 572.515 36.9321   1
 -10   4  -3 2219.35 60.0336   1
 -13   4   4 184.190 30.3862  -2
  10  -4   4 184.190 30.3862   1
 -10   4  -5 187.274 30.4035   1
 -10   4  -6 39.3877 16.3805   1
  10  -5  -7 0.99410 7.08067   1
  10  -5  -6 1048.69 43.9103   1
  10  -5  -5 170.518 23.1338   1
  -6   5  -5 236.886 24.0646  -2
  10  -5  -5 236.886 24.0646   1
  -7   5  -4 3421.99 79.7985  -2
  10  -5  -4 3421.99 79.7985   1
  10  -5  -3 2977.07 71.4155   1
  10  -5  -2 1304.06 51.6366   1
  10  -5  -1 12956.2 154.239   1
 -10  -5   0 15793.4 169.713  -2
  10   5   0 15793.4 169.713   1
  10  -5   1 417.251 30.1735   1
 -10   5  -2 1116.29 51.0335   1
  10  -5   3 210.260 27.1342   1
 -13   5   4 722.887 52.4420  -2
  10  -5   4 722.887 52.4420   1
 -10   5  -5 149.480 27.4612   1
 -10   5  -6 57.5396 11.3871   1
  10  -6  -7 753.420 30.4065   1
  10  -6  -6 2509.56 63.5417   1
  10  -6  -5 1493.54 59.5013   1
  -6   6  -5 2907.93 68.8689  -2
  10  -6  -5 2907.93 68.8689   1
  -7   6  -4 1011.17 43.0807  -2
  10  -6  -4 1011.17 43.0807   1
  10  -6  -3 555.363 34.0618   1
  10  -6  -2 54.1663 11.7662   1
  10   6  -1 2070.18 56.9911   1
 -10  -6   0 327.545 25.3016  -2
  10   6   0 327.545 25.3016   1
  10  -6   1 2108.14 65.3470   1
  10  -6   2 2311.21 79.8493   1
  10   6   3 2638.66 83.0263   1
 -13   6   4 2893.62 99.5760  -2
  10  -6   4 2893.62 99.5760   1
 -10   6  -5 461.351 40.4162   1
  10  -7  -7 1.41022 7.35261   1
  10  -7  -6 799.089 27.6734   1
  10  -7  -5 40.7189 14.9108   1
  -6   7  -5 45.2642 14.7557  -2
  10  -7  -5 45.2642 14.7557   1
  -7   7  -4 680.163 59.0996  -2
  10  -7  -4 680.163 59.0996   1
  10  -7  -3 2297.45 66.3915   1
  10  -7  -2 212.414 19.3286   1
  10  -7  -1 4171.59 85.3937   1
 -10  -7   0 3187.67 94.9773  -2
  10   7   0 3187.67 94.9773   1
  10  -7   1 907.868 71.3146   1
  10  -7   2 1027.04 76.9532   1
  10  -7   3 14.3006 21.2980   1
 -13   7   4 1907.23 80.7258  -2
  10  -7   4 1907.23 80.7258   1
 -10  -7  -5 21.2421 10.4152   1
  10  -8  -6 667.718 30.1986   1
  10  -8  -5 842.779 63.7231   1
  -6   8  -5 721.632 50.3923  -2
  10  -8  -5 721.632 50.3923   1
  -7   8  -4 285.486 30.6016  -2
  10  -8  -4 285.486 30.6016   1
  10   8  -3 394.235 30.2274   1
  10  -8  -2 721.374 34.3667   1
  10   8  -1 142.488 21.2405   1
 -10   8   0 30.3808 17.9883  -2
  10  -8   0 30.3808 17.9883   1
  10  -8   1 4275.48 148.569   1
  10  -8   2 4.85997 17.5207   1
 -10   8  -3 5533.20 110.403   1
 -13   8   4 67.4403 18.3774  -2
  10  -8   4 67.4403 18.3774   1
 -10  -8  -5 223.456 16.7115   1
  10  -9  -5 1189.64 68.9670   1
  -6   9  -5 1349.59 61.2797  -2
  10  -9  -5 1349.59 61.2797   1
  -7   9  -4 1006.34 56.9382  -2
  10  -9  -4 1006.34 56.9382   1
  10  -9  -3 739.653 38.4805   1
  10   9  -2 1623.30 59.3435   1
  10   9  -1 5541.48 106.214   1
 -10  -9   0 164.311 51.5708  -2
  10   9   0 164.311 51.5708   1
  10  -9   1 2132.81 103.109   1
 -10  -9  -2 263.306 30.4971   1
 -10   9  -3 438.092 31.9121   1
 -13   9   4 152.936 18.9158  -2
  10  -9   4 152.936 18.9158   1
  10 -10  -5 8.59841 14.1886   1
  -6  10  -5 26.4745 15.0259  -2
  10 -10  -5 26.4745 15.0259   1
  -7  10  -4 530.066 39.0939  -2
  10 -10  -4 530.066 39.0939   1
  10 -10  -3 83.1808 12.5574   1
  10  10  -2 17.2646 12.7459   1
 -10 -10   1 194.113 30.1216   1
  10  10   0 19.3085 22.4691  -2
 -10 -10   0 19.3085 22.4691   1
 -10 -10  -1 1302.97 58.8212   1
 -10 -10  -2 54.3889 16.1466   1
  10 -10   3 965.243 58.5129   1
  -7  11  -4 1755.25 56.3448  -2
  10 -11  -4 1755.25 56.3448   1
  10 -11  -3 2.87393 10.3214   1
  10  11  -2 1051.32 72.6130   1
 -10 -11   1 17.2798 16.0761   1
 -10 -11   0 1063.61 73.7394  -2
  10  11   0 1063.61 73.7394   1
 -10 -11  -1-4.93563 15.5343   1
 -10 -11  -2 123.100 17.2536   1
  10 -11   3 151.173 16.1570   1
  10  12  -2 3.23451 14.3347   1
 -10 -12   1-23.5726 9.89158   1
  10  12   0 384.707 41.0724  -2
 -10 -12   0 384.707 41.0724   1
 -10 -12  -1 145.451 29.4243   1
  -5   0  -8 1394.46 54.5184  -2
  11   0  -8 1394.46 54.5184   1
  11   0  -6 2673.39 93.2262   1
  -8   0  -4 2079.04 94.0072  -2
  11   0  -4 2079.04 94.0072   1
  11   0  -2 16610.4 130.279   1
 -11   0   0 277.739 30.3975  -2
  11   0   0 277.739 30.3975   1
  11   0   2 19515.8 275.816   1
  14   0  -4 556.015 44.6131  -2
 -11   0  -4 556.015 44.6131   1
 -11   0  -6 2946.65 87.1634   1
  -5  -1  -8 39.3932 9.31588  -2
  11   1  -8 39.3932 9.31588   1
  11  -1  -7 28.8880 9.08312   1
  11   1  -6-3.04786 7.61060   1
  11  -1  -5 531.714 52.1130   1
  -7   1  -5 938.325 32.9526  -2
  11  -1  -5 938.325 32.9526   1
  -8  -1  -4 1317.21 54.5258  -2
  11   1  -4 1317.21 54.5258   1
  11  -1  -3 5105.80 51.7471   1
  11  -1  -2 36.2083 5.99672   1
  11  -1  -1 1301.25 24.9329   1
 -11  -1   0 3028.93 66.9380  -2
  11   1   0 3028.93 66.9380   1
  11  -1   1 422.752 30.3433   1
  11   1   2 3328.99 82.8575   1
  11  -1   3 8735.18 155.203   1
 -14   1   4 1392.19 50.1943  -2
  11  -1   4 1392.19 50.1943   1
 -11  -1  -5 509.030 28.9080   1
 -11   1  -6 175.681 25.4823   1
  11  -2  -7 81.2782 9.82534   1
  11   2  -6 970.862 29.2790   1
  11  -2  -5 96.7269 26.9048   1
  -7  -2  -5 101.529 13.8948  -2
  11   2  -5 101.529 13.8948   1
  -8   2  -4 1254.73 40.8843  -2
  11  -2  -4 1254.73 40.8843   1
  11  -2  -3 146.190 10.9547   1
  11  -2  -2 5292.91 47.5838   1
  11   2  -1 10948.9 67.6774   1
 -11  -2   0 13631.3 151.077  -2
  11   2   0 13631.3 151.077   1
  11   2   1 5562.30 83.2527   1
  11   2   2 12098.3 156.833   1
  11  -2   3 26.9312 17.5351   1
 -14   2   4 715.107 40.6931  -2
  11  -2   4 715.107 40.6931   1
 -11  -2  -5 1542.25 39.5641   1
 -11   2  -6 632.570 41.5734   1
  11   3  -7 70.2432 11.6841   1
  11   3  -6 884.246 27.4954   1
  11  -3  -5 1236.76 76.2450   1
  -7   3  -5 1917.80 44.7583  -2
  11  -3  -5 1917.80 44.7583   1
  -8  -3  -4 1674.87 44.1095  -2
  11   3  -4 1674.87 44.1095   1
  11   3  -3 1002.96 33.8712   1
  11  -3  -2 1305.33 42.0051   1
  11  -3  -1 5196.53 77.7053   1
 -11  -3   0 2196.13 54.5719  -2
  11   3   0 2196.13 54.5719   1
  11   3   1 88.3169 13.2699   1
  11  -3   2 86.4382 16.1213   1
 -11   3  -3 1616.31 49.9817   1
 -14   3   4 1757.04 61.9036  -2
  11  -3   4 1757.04 61.9036   1
 -11   3  -5 2536.02 60.6040   1
 -11   3  -6 222.674 25.5573   1
  11  -4  -7 752.319 42.5497   1
  11  -4  -6 166.737 20.1796   1
  11  -4  -5 2711.29 79.8184   1
  -7   4  -5 1878.06 80.0886  -2
  11  -4  -5 1878.06 80.0886   1
  -8   4  -4 4045.16 91.5408  -2
  11  -4  -4 4045.16 91.5408   1
  11  -4  -3 537.668 25.8235   1
  11  -4  -2 6767.21 95.6336   1
  11  -4  -1 25.6146 11.9620   1
 -11  -4   0 12590.3 131.608  -2
  11   4   0 12590.3 131.608   1
  11   4   1 24.1886 11.1700   1
 -11   4  -2 1198.45 44.4723   1
  11  -4   3 99.9358 21.9995   1
 -14   4   4 1214.42 68.1031  -2
  11  -4   4 1214.42 68.1031   1
 -11   4  -5 795.248 52.2161   1
  11  -5  -7 11.4402 9.84303   1
  11  -5  -6 674.050 35.0870   1
  11  -5  -5 1025.23 50.0819   1
  -7   5  -5 1046.50 59.7796  -2
  11  -5  -5 1046.50 59.7796   1
  -8   5  -4 7913.99 127.677  -2
  11  -5  -4 7913.99 127.677   1
  11  -5  -3 2590.41 65.0331   1
  11  -5  -2 19307.5 199.398   1
  11  -5  -1 351.847 27.3965   1
 -11  -5   0 645.084 35.8887  -2
  11   5   0 645.084 35.8887   1
  11   5   1 615.682 37.2297   1
  11  -5   2 7162.96 136.424   1
  11  -5   3 65.1772 15.8143   1
 -14   5   4 403.087 40.5825  -2
  11  -5   4 403.087 40.5825   1
 -11   5  -5 368.862 36.1493   1
  11  -6  -7 946.767 40.5880   1
  11  -6  -6 252.414 21.4439   1
  11  -6  -5 424.168 33.3334   1
  -7   6  -5 1229.89 45.3706  -2
  11  -6  -5 1229.89 45.3706   1
  -8   6  -4 2756.40 69.0134  -2
  11  -6  -4 2756.40 69.0134   1
  11  -6  -3 1405.25 52.6853   1
  11  -6  -2 12083.7 138.023   1
  11  -6  -1 290.824 27.1627   1
 -11   6   0 1021.65 48.5389  -2
  11  -6   0 1021.65 48.5389   1
  11   6   1 710.940 46.1334   1
  11   6   2 25.8913 16.1481   1
  11   6   3 1422.68 50.5004   1
 -14   6   4 104.026 39.4441  -2
  11  -6   4 104.026 39.4441   1
 -11  -6  -5 57.6543 11.0459   1
  11  -7  -6 53.8947 9.16979   1
  11  -7  -5 8.30050 11.2147   1
  -7   7  -5 192.975 20.3108  -2
  11  -7  -5 192.975 20.3108   1
  -8   7  -4 286.971 39.5048  -2
  11  -7  -4 286.971 39.5048   1
  11  -7  -3 1126.14 47.7756   1
  11  -7  -2 11106.1 143.300   1
  11   7  -1 252.839 30.6308   1
 -11  -7   0 69.9395 19.2134  -2
  11   7   0 69.9395 19.2134   1
  11  -7   1 124.275 31.3296   1
  11  -7   2 673.255 61.1432   1
  11  -7   3 417.677 35.4329   1
 -14   7   4 697.927 75.1684  -2
  11  -7   4 697.927 75.1684   1
 -11  -7  -5-0.44672 6.39898   1
  11  -8  -6 7.47111 10.4430   1
  11  -8  -5 7.65035 17.0380   1
  -7   8  -5 991.357 54.3974  -2
  11  -8  -5 991.357 54.3974   1
  -8   8  -4 397.352 33.4141  -2
  11  -8  -4 397.352 33.4141   1
  11  -8  -3 615.257 35.7098   1
  11   8  -2-9.14317 12.5098   1
  11   8  -1 3095.99 95.4889   1
 -11  -8   0 137.081 25.4033  -2
  11   8   0 137.081 25.4033   1
  11  -8   1 3448.85 130.637   1
  11  -8   2 1433.35 83.7505   1
  11  -8   3 1364.43 44.4522   1
 -14   8   4 123.374 17.5728  -2
  11  -8   4 123.374 17.5728   1
  11  -9  -5 3.21223 15.2939   1
  -7   9  -5 86.7331 19.9512  -2
  11  -9  -5 86.7331 19.9512   1
  -8   9  -4 1080.06 55.8298  -2
  11  -9  -4 1080.06 55.8298   1
  11  -9  -3 78.0865 15.6379   1
  11   9  -2 854.399 51.2773   1
  11   9  -1 19.4760 15.5823   1
 -11  -9   0 1016.91 106.839  -2
  11   9   0 1016.91 106.839   1
  11  -9   1 1403.64 80.2548   1
  11  -9   2 113.368 26.4495   1
  11  -9   3 559.393 34.5532   1
 -14   9   4 842.195 35.6477  -2
  11  -9   4 842.195 35.6477   1
  11 -10  -5 1203.63 56.8785   1
  -7  10  -5 1217.85 45.9656  -2
  11 -10  -5 1217.85 45.9656   1
  -8  10  -4 800.488 42.5158  -2
  11 -10  -4 800.488 42.5158   1
  11 -10  -3 266.755 19.6935   1
  11  10  -2 445.237 35.3350   1
 -11 -10   1 1531.08 67.3127   1
  11  10   0 239.463 40.5161  -2
 -11 -10   0 239.463 40.5161   1
 -11 -10  -1 78.8252 17.5425   1
  11 -10   2 28.2029 16.7626   1
  11 -10   3 61.1709 12.9534   1
  -8  11  -4 433.576 39.9003  -2
  11 -11  -4 433.576 39.9003   1
  11  11  -3 123.594 23.4520   1
  11  11  -2 236.329 35.1957   1
 -11 -11   1 31.9402 15.2616   1
 -11 -11   0 146.422 29.6898  -2
  11  11   0 146.422 29.6898   1
 -11 -11  -1-4.19484 19.0660   1
  11 -11   2 466.406 25.7470   1
  11  12  -2 1424.78 63.9974   1
 -11 -12   1 265.480 23.0360   1
 -11 -12   0 1794.60 71.0485  -2
  11  12   0 1794.60 71.0485   1
  12   0  -6 416.696 37.9506   1
  -9   0  -4 16984.0 272.411  -2
  12   0  -4 16984.0 272.411   1
  12   0  -2 393.817 22.9179   1
 -12   0   0 3106.26 92.8195  -2
  12   0   0 3106.26 92.8195   1
  12   0   2 36.1611 21.9164   1
 -15   0   4 2067.79 83.9859  -2
  12   0   4 2067.79 83.9859   1
  12   1  -7-0.29681 5.64059   1
  12   1  -6 65.5003 12.4233   1
  -8   1  -5 2011.34 46.7174  -2
  12  -1  -5 2011.34 46.7174   1
  -9  -1  -4 1937.57 66.4603  -2
  12   1  -4 1937.57 66.4603   1
  12   1  -3 4170.20 57.3009   1
  12  -1  -2 2038.15 33.1001   1
  12  -1  -1 623.720 18.9553   1
 -12  -1   0 6131.91 99.4342  -2
  12   1   0 6131.91 99.4342   1
  12   1   1 2086.40 66.0830   1
  12  -1   2 1292.45 54.3987   1
  12  -1   3 5755.06 128.419   1
 -15   1   4 1766.74 52.7842  -2
  12  -1   4 1766.74 52.7842   1
 -12   1  -5 716.340 26.8522   1
  12   2  -7 197.580 16.4988   1
  12   2  -6 468.856 22.5115   1
  -8  -2  -5 129.702 15.1143  -2
  12   2  -5 129.702 15.1143   1
  -9   2  -4 4476.40 94.8400  -2
  12  -2  -4 4476.40 94.8400   1
  12  -2  -3 3617.86 48.9375   1
  12  -2  -2 137.409 11.2219   1
  12  -2  -1 134.291 10.7242   1
 -12  -2   0 9585.63 143.016  -2
  12   2   0 9585.63 143.016   1
  12   2   1 523.221 28.2927   1
  12  -2   2 7701.42 138.195   1
  12  -2   3 42.5247 17.5292   1
 -15   2   4 1220.98 42.9488  -2
  12  -2   4 1220.98 42.9488   1
 -12   2  -5 51.2794 9.63487   1
  12  -3  -7 125.327 18.5184   1
  12   3  -6 29.3468 7.63053   1
  12  -3  -5 5471.15 160.675   1
  -8   3  -5 4992.62 70.4653  -2
  12  -3  -5 4992.62 70.4653   1
  -9   3  -4 653.617 37.6363  -2
  12  -3  -4 653.617 37.6363   1
  12  -3  -3 34411.3 175.112   1
  12  -3  -2 1770.94 37.5470   1
  12  -3  -1 2676.67 54.8843   1
 -12  -3   0 8.55400 9.45337  -2
  12   3   0 8.55400 9.45337   1
  12   3   1 912.300 37.2966   1
  12  -3   2 966.053 54.7377   1
  12  -3   3 541.871 30.6728   1
 -15   3   4 935.678 42.0551  -2
  12  -3   4 935.678 42.0551   1
 -12   3  -5 13.9386 8.81050   1
  12  -4  -7 1379.45 52.6195   1
  12  -4  -6 347.968 33.9597   1
  12  -4  -5 1270.32 55.7140   1
  -8   4  -5 4106.78 115.033  -2
  12  -4  -5 4106.78 115.033   1
  -9   4  -4 389.919 39.3113  -2
  12  -4  -4 389.919 39.3113   1
  12  -4  -3 413.191 28.2908   1
  12  -4  -2 66.0029 13.2521   1
  12  -4  -1 154.906 20.3666   1
 -12  -4   0 3403.88 74.6638  -2
  12   4   0 3403.88 74.6638   1
  12  -4   1 2871.86 64.5921   1
  12  -4   2 10910.9 137.464   1
  12  -4   3 138.273 24.2141   1
 -15   4   4 829.787 79.9374  -2
  12  -4   4 829.787 79.9374   1
 -12   4  -5 236.580 27.5508   1
  12  -5  -7 3.27345 8.41883   1
  12  -5  -6 14.8570 14.6132   1
  12  -5  -5 453.759 34.6318   1
  -8   5  -5 410.976 39.6925  -2
  12  -5  -5 410.976 39.6925   1
  -9   5  -4 762.734 45.5988  -2
  12  -5  -4 762.734 45.5988   1
  12   5  -3 1154.30 39.9963   1
  12  -5  -2 186.558 24.4162   1
  12   5  -1 421.713 31.6523   1
 -12  -5   0 2252.83 62.9862  -2
  12   5   0 2252.83 62.9862   1
  12  -5   1 6145.97 104.112   1
  12  -5   2 61.3228 15.3324   1
  12  -5   3 741.679 47.2650   1
 -15   5   4 2118.66 128.284  -2
  12  -5   4 2118.66 128.284   1
 -12   5  -5 2.13053 11.3178   1
  12  -6  -6-2.14294 9.53583   1
  12  -6  -5 3.95939 11.6929   1
  -8   6  -5 1439.77 46.7438  -2
  12  -6  -5 1439.77 46.7438   1
  -9   6  -4 2999.36 84.7502  -2
  12  -6  -4 2999.36 84.7502   1
  12  -6  -3 59.8306 15.6870   1
  12  -6  -2 293.504 26.6836   1
  12  -6  -1 2146.16 74.7878   1
 -12   6   0 148.244 27.1879  -2
  12  -6   0 148.244 27.1879   1
  12   6   1 984.169 53.1944   1
  12   6   2 8.03746 11.3343   1
  12  -6   3 300.360 30.0017   1
 -15   6   4 636.449 70.7061  -2
  12  -6   4 636.449 70.7061   1
  12  -7  -6 661.446 35.6662   1
  12  -7  -5 3.86426 19.2513   1
  -8   7  -5 567.646 28.9297  -2
  12  -7  -5 567.646 28.9297   1
  -9   7  -4 2950.52 78.1467  -2
  12  -7  -4 2950.52 78.1467   1
  12  -7  -3 668.758 37.2034   1
  12  -7  -2 162.569 21.0729   1
  12   7  -1 442.712 30.0100   1
 -12  -7   0 1718.11 76.5567  -2
  12   7   0 1718.11 76.5567   1
  12  -7   1 355.454 46.0146   1
  12  -7   2 1651.88 65.0995   1
  12  -7   3 739.803 42.3861   1
 -15   7   4 557.467 38.8477  -2
  12  -7   4 557.467 38.8477   1
  12  -8  -5 73.9046 22.6481   1
  -8   8  -5 224.026 27.8893  -2
  12  -8  -5 224.026 27.8893   1
  -9   8  -4 496.600 34.3310  -2
  12  -8  -4 496.600 34.3310   1
  12  -8  -3 648.516 35.3440   1
  12   8  -2 1395.24 64.5216   1
  12   8  -1 823.145 50.0200   1
 -12  -8   0 2254.38 84.1070  -2
  12   8   0 2254.38 84.1070   1
  12  -8   1 151.695 32.0492   1
  12  -8   2 0.14621 10.5167   1
  12  -8   3 75.9523 16.9620   1
 -15   8   4 239.008 25.0332  -2
  12  -8   4 239.008 25.0332   1
  12  -9  -5 549.743 42.0608   1
  -8   9  -5 595.975 36.3467  -2
  12  -9  -5 595.975 36.3467   1
  -9   9  -4 483.763 36.6220  -2
  12  -9  -4 483.763 36.6220   1
  12  -9  -3 1437.00 47.6739   1
  12   9  -2 340.899 33.3383   1
  12   9  -1 634.921 42.3048   1
 -12  -9   0 41.0996 21.8025  -2
  12   9   0 41.0996 21.8025   1
  12  -9   1 476.879 46.7166   1
  12  -9   2-8.20257 10.6440   1
  12  -9   3 88.8205 14.5925   1
  -9  10  -4 246.800 23.3497  -2
  12 -10  -4 246.800 23.3497   1
  12 -10  -3 183.736 15.7171   1
  12  10  -2-0.23223 10.0155   1
  12  10  -1 182.942 24.7942   1
 -12 -10   0 360.542 43.3988  -2
  12  10   0 360.542 43.3988   1
 -12 -10  -1 131.848 18.8059   1
  12 -10   2 387.473 25.2233   1
  12  11  -3 175.930 24.8304   1
  12  11  -2 6.19595 12.2805   1
 -12 -11   1 375.413 29.0110   1
  12  11   0 300.322 54.8424  -2
 -12 -11   0 300.322 54.8424   1
 -12 -11  -1 556.519 47.8876   1
  13   0  -6 284.787 31.3086   1
 -10   0  -4 13287.8 263.039  -2
  13   0  -4 13287.8 263.039   1
  13   0  -2 1615.16 43.3605   1
 -13   0   0 9046.40 132.836  -2
  13   0   0 9046.40 132.836   1
  13   0   2 684.954 66.9957   1
 -16   0   4 3658.93 97.5849  -2
  13   0   4 3658.93 97.5849   1
  13   1  -7 50.7258 9.45462   1
  13  -1  -6 87.4760 13.6265   1
  13  -1  -5 1652.64 73.6264   1
  -9   1  -5 1868.17 54.4232  -2
  13  -1  -5 1868.17 54.4232   1
 -10  -1  -4 117.450 21.7862  -2
  13   1  -4 117.450 21.7862   1
  13   1  -3 1166.04 32.1077   1
  13   1  -2 1486.46 29.5124   1
  13   1  -1 4100.54 48.7699   1
 -13  -1   0 201.799 19.7715  -2
  13   1   0 201.799 19.7715   1
  13  -1   1 2882.89 75.6152   1
  13  -1   2 668.341 46.7842   1
  13   1   3 248.812 17.9773   1
 -16   1   4 214.567 19.1175  -2
  13  -1   4 214.567 19.1175   1
 -13   1  -5 21.3589 7.68198   1
  13   2  -7 429.398 21.1569   1
  13   2  -6 94.0862 11.4440   1
  -9   2  -5 91.8445 13.4303  -2
  13  -2  -5 91.8445 13.4303   1
 -10  -2  -4 550.266 39.9822  -2
  13   2  -4 550.266 39.9822   1
  13   2  -3 11.0423 7.75570   1
  13   2  -2 655.261 23.7450   1
  13  -2  -1 1147.97 28.6005   1
 -13  -2   0 48.0185 9.41557  -2
  13   2   0 48.0185 9.41557   1
  13  -2   1 4588.53 86.6163   1
  13  -2   2 6406.42 135.639   1
  13  -2   3 1085.48 33.6691   1
 -16   2   4 4000.82 70.3460  -2
  13  -2   4 4000.82 70.3460   1
 -13   2  -5 33.8538 7.28848   1
  13  -3  -7 247.087 23.0323   1
  13   3  -6 41.4844 8.05162   1
  -9  -3  -5 3223.36 55.6779  -2
  13   3  -5 3223.36 55.6779   1
 -10   3  -4 537.069 29.0463  -2
  13  -3  -4 537.069 29.0463   1
  13  -3  -3 14.9709 7.55245   1
  13  -3  -2 158.531 14.4441   1
  13  -3  -1 1541.98 36.2342   1
 -13  -3   0 70.3875 12.1698  -2
  13   3   0 70.3875 12.1698   1
  13  -3   1 962.095 42.2274   1
  13  -3   2 1855.45 74.3301   1
  13  -3   3 150.316 17.4103   1
 -16   3   4 49.4649 15.7720  -2
  13  -3   4 49.4649 15.7720   1
 -13   3  -5 86.0279 17.5983   1
  13  -4  -7 94.2221 14.4691   1
  13  -4  -6 509.287 38.0399   1
  13  -4  -5 4.28834 15.4152   1
  -9   4  -5 184.565 29.6848  -2
  13  -4  -5 184.565 29.6848   1
 -10   4  -4 174.870 27.6666  -2
  13  -4  -4 174.870 27.6666   1
  13  -4  -3 554.465 38.2672   1
  13  -4  -2 1972.91 49.5327   1
  13   4  -1 3300.16 90.0726   1
 -13  -4   0 339.961 36.2401  -2
  13   4   0 339.961 36.2401   1
  13  -4   1 4107.83 84.1109   1
  13  -4   2 4148.99 84.5864   1
  13  -4   3 910.788 51.4211   1
 -16   4   4 1119.59 89.2942  -2
  13  -4   4 1119.59 89.2942   1
  13  -5  -6 180.204 22.7700   1
  13  -5  -5 428.678 47.5703   1
  -9   5  -5 789.255 50.2214  -2
  13  -5  -5 789.255 50.2214   1
 -10   5  -4 1142.56 51.6655  -2
  13  -5  -4 1142.56 51.6655   1
  13  -5  -3 768.392 37.6695   1
  13  -5  -2 1179.16 44.7532   1
  13   5  -1 1819.78 68.3205   1
 -13  -5   0 1614.16 64.5474  -2
  13   5   0 1614.16 64.5474   1
  13  -5   1 1139.15 46.0487   1
  13  -5   2 151.074 20.2150   1
  13  -5   3 307.854 30.3665   1
 -16   5   4 947.622 76.5436  -2
  13  -5   4 947.622 76.5436   1
  13  -6  -6 152.124 19.1556   1
  13  -6  -5 3.83797 17.0996   1
  -9   6  -5-0.04081 14.4991  -2
  13  -6  -5-0.04081 14.4991   1
 -10   6  -4 3395.80 84.1895  -2
  13  -6  -4 3395.80 84.1895   1
  13  -6  -3 139.259 13.1591   1
  13  -6  -2 2209.40 64.0991   1
  13   6  -1 359.933 32.8627   1
 -13   6   0 3487.43 127.587  -2
  13  -6   0 3487.43 127.587   1
  13  -6   1 3318.99 90.7740   1
  13  -6   2 344.085 31.5038   1
  13  -6   3 520.115 34.2957   1
 -16   6   4 93.4911 30.2196  -2
  13  -6   4 93.4911 30.2196   1
  13  -7  -6 576.289 30.1018   1
  13  -7  -5 351.443 24.5758   1
  -9   7  -5 366.463 30.5447  -2
  13  -7  -5 366.463 30.5447   1
 -10   7  -4 2208.92 63.6381  -2
  13  -7  -4 2208.92 63.6381   1
  13  -7  -3 137.065 18.6274   1
  13   7  -2 59.0217 18.3567   1
  13   7  -1 1266.21 46.8952   1
 -13   7   0 629.001 54.6171  -2
  13  -7   0 629.001 54.6171   1
  13  -7   1 3389.25 121.849   1
  13  -7   2 75.0248 17.1683   1
  13  -7   3 23.6140 12.5884   1
 -16   7   4 254.985 34.8058  -2
  13  -7   4 254.985 34.8058   1
  13  -8  -5 26.6104 9.71069   1
 -10   8  -4 67.0530 15.2911  -2
  13  -8  -4 67.0530 15.2911   1
  13  -8  -3 21.1944 11.9421   1
  13   8  -2 87.9725 19.8468   1
  13   8  -1 14.7881 11.4923   1
 -13   8   0 175.644 30.7224  -2
  13  -8   0 175.644 30.7224   1
  13  -8   1 173.017 31.3719   1
  13  -8   2 49.0787 14.5200   1
  13  -8   3 1545.97 48.4270   1
 -10   9  -4 241.191 22.9513  -2
  13  -9  -4 241.191 22.9513   1
  13  -9  -3 154.832 16.5055   1
  13   9  -2 7.51221 11.4517   1
  13   9  -1 153.491 32.0866   1
 -13   9   0 250.591 31.4106  -2
  13  -9   0 250.591 31.4106   1
 -13  -9  -1 47.0337 13.8553   1
  13  -9   2 589.776 31.5315   1
  13 -10  -3 118.584 18.1344   1
  13  10  -2 57.5606 18.7261   1
 -13 -10   1 598.969 37.4558   1
  13  10   0 8.54326 19.8877  -2
 -13 -10   0 8.54326 19.8877   1
 -13 -10  -1 465.422 27.5963   1
  13  11  -1 306.595 30.5472   1
  14   0  -6 655.851 42.6782   1
 -11   0  -4 861.698 69.6218  -2
  14   0  -4 861.698 69.6218   1
  14   0  -2 10461.1 115.786   1
 -14   0   0 6773.21 123.981  -2
  14   0   0 6773.21 123.981   1
  14   0   2 336.086 47.7032   1
 -17   0   4 2009.01 68.5619  -2
  14   0   4 2009.01 68.5619   1
  14   1  -7 1467.99 35.5486   1
  14  -1  -6 36.4869 9.77844   1
  14   1  -5 2942.47 67.1983   1
 -11   1  -4 1099.98 55.2525  -2
  14  -1  -4 1099.98 55.2525   1
  14   1  -3 2995.32 53.6109   1
  14   1  -2 806.012 25.6841   1
  14  -1  -1 925.569 24.9241   1
 -14  -1   0 6898.40 107.289  -2
  14   1   0 6898.40 107.289   1
  14  -1   1 51.9326 19.6016   1
  14  -1   2 1864.09 74.0462   1
 -14   1  -3 13.6775 8.10633   1
 -17   1   4 228.662 17.9068  -2
  14  -1   4 228.662 17.9068   1
  14   2  -7 9.55000 5.13462   1
  14   2  -6 74.1394 9.73402   1
  14   2  -5 542.453 24.1727   1
 -11  -2  -4 628.196 30.8449  -2
  14   2  -4 628.196 30.8449   1
  14   2  -3 764.180 27.7399   1
  14   2  -2 319.354 18.6371   1
  14   2  -1 1317.98 35.7017   1
 -14   2   0 7.71071 9.73486  -2
  14  -2   0 7.71071 9.73486   1
  14  -2   1 345.115 18.1810   1
  14  -2   2 2266.17 80.4551   1
  14  -2   3 365.849 19.8251   1
 -17   2   4 784.262 30.5272  -2
  14  -2   4 784.262 30.5272   1
  14  -3  -6 57.1099 14.9692   1
  14   3  -5 158.033 14.0688   1
 -11   3  -4 1104.37 44.5021  -2
  14  -3  -4 1104.37 44.5021   1
  14   3  -3 1024.33 31.0750   1
  14   3  -2 56.6820 10.0280   1
  14   3  -1 4912.74 67.1264   1
 -14  -3   0 4577.48 67.2877  -2
  14   3   0 4577.48 67.2877   1
  14   3   1 1239.42 31.6840   1
  14  -3   2 219.108 28.6363   1
  14  -3   3 575.844 28.5301   1
 -17   3   4 414.139 26.8358  -2
  14  -3   4 414.139 26.8358   1
  14  -4  -6 26.7734 12.1098   1
  14  -4  -5 597.486 43.3272   1
 -11   4  -4 905.612 71.0315  -2
  14  -4  -4 905.612 71.0315   1
  14  -4  -3 1548.89 62.5705   1
  14   4  -2 39.7868 13.9916   1
  14   4  -1 362.616 31.5371   1
 -14  -4   0 18.4212 14.7996  -2
  14   4   0 18.4212 14.7996   1
  14  -4   1 1446.65 50.2122   1
  14  -4   2 717.756 35.4378   1
  14  -4   3 135.277 21.7790   1
 -17   4   4 1299.15 86.2383  -2
  14  -4   4 1299.15 86.2383   1
  14  -5  -6 552.682 33.7979   1
  14  -5  -5 250.535 27.7136   1
 -11   5  -4 217.161 36.7419  -2
  14  -5  -4 217.161 36.7419   1
  14  -5  -3 8.67660 8.81132   1
  14  -5  -2 130.007 16.5071   1
  14  -5  -1 354.665 43.5538   1
 -14  -5   0 1452.08 59.9159  -2
  14   5   0 1452.08 59.9159   1
  14  -5   1 21.8070 11.5639   1
  14   5   2 17.3455 11.1873   1
  14   5   3 27.1522 15.4838   1
 -17   5   4 904.445 66.3821  -2
  14  -5   4 904.445 66.3821   1
  14  -6  -6 250.479 21.4931   1
  14  -6  -5 101.478 18.2073   1
 -11   6  -4 303.908 25.8690  -2
  14  -6  -4 303.908 25.8690   1
  14  -6  -3 696.340 27.7065   1
  14   6  -2 2265.34 75.3699   1
  14  -6  -1 887.237 46.7487   1
 -14   6   0 3461.50 120.812  -2
  14  -6   0 3461.50 120.812   1
  14  -6   1 6145.35 157.562   1
  14  -6   2 5.03269 10.8931   1
  14  -6   3 868.346 61.0002   1
  14  -7  -5 1186.83 34.0339   1
 -11   7  -4 348.768 25.8591  -2
  14  -7  -4 348.768 25.8591   1
  14  -7  -3 4.23715 12.7118   1
  14   7  -2 678.713 34.7679   1
  14   7  -1 41.3026 12.4811   1
 -14   7   0 1755.77 83.7982  -2
  14  -7   0 1755.77 83.7982   1
  14  -7   1 284.447 36.7473   1
  14  -7   2 2374.45 65.7544   1
  14  -7   3 67.8466 12.4473   1
 -11   8  -4 177.495 21.1776  -2
  14  -8  -4 177.495 21.1776   1
  14  -8  -3 59.5092 14.8936   1
  14   8  -2-3.39939 8.79560   1
  14   8  -1 3.18866 9.09330   1
 -14   8   0 9.29368 14.4517  -2
  14  -8   0 9.29368 14.4517   1
  14  -8   1 1418.24 68.7012   1
  14  -8   2 817.492 35.9900   1
 -11   9  -4 537.474 39.8022  -2
  14  -9  -4 537.474 39.8022   1
  14   9  -3 267.825 20.8818   1
  14   9  -2 340.818 25.9396   1
  14   9  -1 309.605 37.6399   1
 -14   9   0 4059.74 101.276  -2
  14  -9   0 4059.74 101.276   1
 -14  -9  -1 13.5192 9.46004   1
 -14 -10   1 18.8313 9.08473   1
  14  10   0 9.95905 15.3520  -2
 -14 -10   0 9.95905 15.3520   1
  15   0  -6 33.1019 13.4942   1
 -12   0  -4 1149.52 78.7174  -2
  15   0  -4 1149.52 78.7174   1
  15   0  -2 50.2065 11.2450   1
 -15   0   0 2666.71 128.029  -2
  15   0   0 2666.71 128.029   1
  15   0   2 6419.33 183.320   1
 -18   0   4 3475.15 78.6558  -2
  15   0   4 3475.15 78.6558   1
  15   1  -6 0.09675 6.38326   1
  15   1  -5 462.389 26.6059   1
 -12   1  -4 1941.91 54.7434  -2
  15  -1  -4 1941.91 54.7434   1
  15   1  -3 1304.62 40.6333   1
  15   1  -2 403.800 21.2922   1
  15   1  -1 3267.75 49.4584   1
 -15  -1   0 258.173 23.1390  -2
  15   1   0 258.173 23.1390   1
  15   1   1 1248.32 35.8503   1
  15  -1   2 402.726 20.7392   1
  15  -1   3 11.5916 6.97622   1
 -18   1   4 189.475 14.9129  -2
  15  -1   4 189.475 14.9129   1
  15   2  -6 1097.66 33.3802   1
  15   2  -5 4.49187 6.56955   1
 -12  -2  -4 1657.37 50.4331  -2
  15   2  -4 1657.37 50.4331   1
  15   2  -3 2492.59 47.7896   1
  15   2  -2 1373.95 36.7863   1
  15   2  -1 777.933 27.9646   1
 -15  -2   0 2643.48 66.6932  -2
  15   2   0 2643.48 66.6932   1
  15  -2   1 9.29482 8.22360   1
  15   2   2 1532.02 37.2545   1
  15  -2   3 10.6387 5.70786   1
 -18   2   4 1848.72 29.5719  -2
  15  -2   4 1848.72 29.5719   1
  15  -3  -6 26.8454 10.6255   1
  15   3  -5 28.2658 7.70040   1
 -12  -3  -4 1335.98 43.8983  -2
  15   3  -4 1335.98 43.8983   1
  15   3  -3 2182.51 43.6134   1
  15   3  -2 964.559 30.6652   1
  15   3  -1 3585.70 56.4400   1
 -15  -3   0 21.5293 7.94077  -2
  15   3   0 21.5293 7.94077   1
  15   3   1 6544.74 68.5615   1
  15  -3   2 8.61996 6.47177   1
 -15   3  -3 95.5743 12.8341   1
 -18   3   4 534.290 51.5555  -2
  15  -3   4 534.290 51.5555   1
  15  -4  -6 1131.71 45.0741   1
  15  -4  -5 23.1866 13.6649   1
 -12   4  -4 1701.23 87.9395  -2
  15  -4  -4 1701.23 87.9395   1
  15   4  -3 98.4124 19.3487   1
  15   4  -2 886.843 44.3454   1
  15   4  -1 459.256 34.2573   1
 -15  -4   0 672.730 32.8129  -2
  15   4   0 672.730 32.8129   1
  15  -4   1 687.321 33.9187   1
  15  -4   2 638.446 40.6403   1
  15  -4   3 1039.22 45.9821   1
  15  -5  -6 36.8379 10.2586   1
  15  -5  -5 314.446 28.7275   1
 -12   5  -4 1029.83 66.7817  -2
  15  -5  -4 1029.83 66.7817   1
  15   5  -3 35.3827 12.7986   1
  15   5  -2 234.469 24.1721   1
  15   5  -1 541.123 35.2656   1
 -15  -5   0 244.602 24.8467  -2
  15   5   0 244.602 24.8467   1
  15   5   1 50.0075 15.1638   1
  15  -5   2 370.717 28.0032   1
  15  -5   3 3.28174 13.7921   1
  15  -6  -5 110.973 16.8237   1
 -12  -6  -4 273.715 28.7633  -2
  15   6  -4 273.715 28.7633   1
  15   6  -3 248.328 18.6613   1
  15   6  -2 3.65123 11.5970   1
  15   6  -1 951.734 37.6031   1
 -15  -6   0 21.0252 11.6532  -2
  15   6   0 21.0252 11.6532   1
  15  -6   1 708.083 50.4752   1
  15  -6   2 1070.48 42.3269   1
  15  -6   3 362.594 34.8218   1
 -12  -7  -4 1021.44 33.1501  -2
  15   7  -4 1021.44 33.1501   1
  15   7  -3 172.263 20.3337   1
  15   7  -2 1112.73 48.2245   1
  15   7  -1 172.975 16.7825   1
 -15  -7   0 600.842 37.9895  -2
  15   7   0 600.842 37.9895   1
  15  -7   1 67.3493 19.5361   1
  15  -7   2 904.352 35.9803   1
 -12   8  -4 168.754 24.4962  -2
  15  -8  -4 168.754 24.4962   1
  15   8  -3 1581.29 76.6257   1
  15   8  -2 246.991 22.4363   1
  15   8  -1 240.741 22.5100   1
 -15  -8   0 301.428 22.3482  -2
  15   8   0 301.428 22.3482   1
  15  -8   1 330.648 30.5262   1
  15   9  -2 549.728 27.5687   1
 -15  -9   1 309.193 22.9797   1
  15   9   0 23.7554 10.6877  -2
 -15  -9   0 23.7554 10.6877   1
  16   0  -6 24.7189 10.4429   1
 -13   0  -4 4271.44 133.009  -2
  16   0  -4 4271.44 133.009   1
  16   0  -2 51.3349 18.1470   1
 -16   0   0 17525.7 316.706  -2
  16   0   0 17525.7 316.706   1
  16   0   2 4184.58 81.7197   1
  16  -1  -6-1.59687 5.16285   1
  16   1  -5 3836.38 66.4457   1
 -13  -1  -4 319.812 22.4280  -2
  16   1  -4 319.812 22.4280   1
  16   1  -3 3807.65 77.1793   1
  16   1  -2 8.04208 7.72109   1
  16   1  -1 98.3747 11.5393   1
 -16  -1   0 170.371 19.1455  -2
  16   1   0 170.371 19.1455   1
  16   1   1 820.798 28.1158   1
  16  -1   2 64.5201 9.67169   1
 -16  -1  -3 232.435 10.4407   1
  16   2  -6 781.025 24.9425   1
  16   2  -5 1233.79 30.2904   1
 -13  -2  -4 4643.36 76.6302  -2
  16   2  -4 4643.36 76.6302   1
  16   2  -3 83.1376 11.8856   1
  16   2  -2-3.86769 5.25075   1
  16   2  -1-1.72530 6.13226   1
 -16  -2   0 1615.19 50.5740  -2
  16   2   0 1615.19 50.5740   1
  16   2   1 413.473 20.0388   1
  16   2   2 1374.66 25.5172   1
 -16   2  -3 27.6994 4.97239   1
  16  -3  -5 83.1577 16.6039   1
 -13   3  -4 12.1306 8.45119  -2
  16  -3  -4 12.1306 8.45119   1
  16   3  -3 480.039 22.9895   1
  16   3  -2 298.909 17.2822   1
  16   3  -1 796.335 26.4372   1
 -16  -3   0 2095.57 56.3457  -2
  16   3   0 2095.57 56.3457   1
  16   3   1 37.4293 7.89470   1
  16  -3   2 17.5668 8.83516   1
  16  -3   3 388.722 26.7717   1
  16  -4  -5 5.64207 10.0477   1
 -13   4  -4 951.962 61.5786  -2
  16  -4  -4 951.962 61.5786   1
  16   4  -3 42.7641 13.4738   1
  16   4  -2 172.517 20.6454   1
  16   4  -1 433.663 30.5694   1
 -16  -4   0 250.311 26.8433  -2
  16   4   0 250.311 26.8433   1
  16   4   1 711.479 37.9339   1
  16   4   2 473.855 32.3994   1
  16  -4   3 2888.74 91.7621   1
  16  -5  -5 112.944 15.9461   1
 -13   5  -4 1817.61 74.0021  -2
  16  -5  -4 1817.61 74.0021   1
  16   5  -3 1152.46 36.4952   1
  16   5  -2 2137.44 52.2632   1
  16   5  -1 250.495 23.3718   1
 -16  -5   0 2923.62 80.3894  -2
  16   5   0 2923.62 80.3894   1
  16  -5   1 120.040 23.5580   1
  16  -5   2 243.834 31.3367   1
 -13   6  -4 42.3113 15.6597  -2
  16  -6  -4 42.3113 15.6597   1
  16   6  -3 72.4854 10.5949   1
  16   6  -2 89.4036 16.8154   1
  16   6  -1 242.023 18.5528   1
 -16  -6   0 3196.13 79.4909  -2
  16   6   0 3196.13 79.4909   1
  16  -6   1 372.492 33.4736   1
  16  -6   2 694.070 29.3985   1
  16   7  -3 336.958 23.4361   1
  16   7  -2 183.529 19.5207   1
  16   7  -1-1.41015 6.25470   1
 -16  -7   0 1937.55 56.9941  -2
  16   7   0 1937.55 56.9941   1
  16  -7   1 281.674 26.6417   1
  16   8  -2 254.582 19.3442   1
  16   8  -1 20.0720 11.0263   1
 -16  -8   0 304.925 21.0454  -2
  16   8   0 304.925 21.0454   1
 -14   0  -4 1620.95 74.9145  -2
  17   0  -4 1620.95 74.9145   1
  17   0  -2 126.556 23.1610   1
 -17   0   0 15.6017 12.7163  -2
  17   0   0 15.6017 12.7163   1
  17   0   2 190.400 13.6306   1
  17   1  -5 1443.87 36.5849   1
 -14  -1  -4 365.166 26.1084  -2
  17   1  -4 365.166 26.1084   1
  17   1  -3 772.451 32.9559   1
  17   1  -2 125.164 15.6472   1
  17   1  -1 2795.95 52.2463   1
 -17  -1   0 217.758 21.6674  -2
  17   1   0 217.758 21.6674   1
  17   1   1 141.271 13.3135   1
  17   1   2 250.301 10.7433   1
  17   2  -5 142.990 12.3021   1
 -14   2  -4 486.014 24.7602  -2
  17  -2  -4 486.014 24.7602   1
  17   2  -3 107.572 14.0108   1
  17   2  -2 69.0163 9.98336   1
  17  -2  -1 194.018 13.8216   1
 -17  -2   0 2456.89 64.1485  -2
  17   2   0 2456.89 64.1485   1
  17   2   1 536.588 22.6260   1
  17  -2   2 242.796 10.2240   1
  17  -3  -5 912.356 39.1438   1
 -14   3  -4 273.767 33.3051  -2
  17  -3  -4 273.767 33.3051   1
  17   3  -3 364.118 42.6764   1
  17   3  -2 265.548 14.9793   1
  17   3  -1 176.530 12.8389   1
 -17  -3   0 11.2001 9.26490  -2
  17   3   0 11.2001 9.26490   1
  17   3   1 264.075 34.8700   1
  17  -3   2 159.647 18.5634   1
 -14   4  -4 655.755 46.6033  -2
  17  -4  -4 655.755 46.6033   1
  17   4  -3 60.8024 10.6498   1
  17   4  -2 4.29910 8.03375   1
  17   4  -1 88.1447 14.6491   1
 -17   4   0 1693.01 69.1138  -2
  17  -4   0 1693.01 69.1138   1
  17  -4   1 204.755 24.8895   1
 -14   5  -4 1359.11 54.8967  -2
  17  -5  -4 1359.11 54.8967   1
  17   5  -3 872.594 28.6290   1
  17   5  -2 1273.33 37.2170   1
  17   5  -1 303.401 19.4078   1
 -17  -5   0 1298.70 49.6510  -2
  17   5   0 1298.70 49.6510   1
  17  -5   1 99.1710 17.4341   1
  17   6  -3 16.7965 6.66203   1
  17   6  -2 79.2767 10.1365   1
  17   6  -1 334.202 18.4860   1
 -17   6   0 12.7418 10.5061  -2
  17  -6   0 12.7418 10.5061   1
  17   7  -2 198.870 16.9929   1
  17   7  -1 14.2504 11.1784   1
 -15   0  -4 2006.86 74.4455  -2
  18   0  -4 2006.86 74.4455   1
  18   0  -2 24.6623 11.6012   1
 -18   0   0 206.038 32.4382  -2
  18   0   0 206.038 32.4382   1
 -15  -1  -4 123.943 14.8094  -2
  18   1  -4 123.943 14.8094   1
  18   1  -3 276.252 14.9348   1
  18   1  -2 121.294 14.1836   1
  18   1  -1 0.17277 7.67021   1
 -18  -1   0-5.39028 7.23317  -2
  18   1   0-5.39028 7.23317   1
  18   1   1 232.978 15.8920   1
 -15   2  -4 1096.54 30.0036  -2
  18  -2  -4 1096.54 30.0036   1
  18   2  -3 609.583 20.7500   1
  18   2  -2 2615.94 52.8798   1
  18   2  -1 59.7021 10.3975   1
 -18   2   0 1481.08 73.9311  -2
  18  -2   0 1481.08 73.9311   1
  18   2   1 71.8487 9.39743   1
 -15   3  -4 484.870 33.5091  -2
  18  -3  -4 484.870 33.5091   1
  18   3  -3 631.905 29.1485   1
  18  -3  -1 834.056 47.3062   1
 -18   3   0 260.010 36.5681  -2
  18  -3   0 260.010 36.5681   1
  18   4  -3 66.0346 11.2433   1
  18   4  -2 938.071 58.8878   1
  18   4  -1 248.691 16.2920   1
 -18  -4   0 1662.70 50.3024  -2
  18   4   0 1662.70 50.3024   1
  18   5  -2 175.720 12.6389   1
  18   5  -1 104.532 10.4876   1
 -18   5   0 620.812 34.5235  -2
  18  -5   0 620.812 34.5235   1
  19   0  -2 1435.23 50.1363   1
 -19   0   0 42.3307 15.4033  -2
  19   0   0 42.3307 15.4033   1
  19   1  -3 75.7959 9.22318   1
  19   1  -2 46.9578 8.33794   1
  19   1  -1 1013.34 29.6494   1
 -19   1   0 19.6301 8.95280  -2
  19  -1   0 19.6301 8.95280   1
  19   2  -2 277.494 15.5805   1
  19   2  -1 0.46705 4.95288   1
  19   3  -1 7.49065 9.82830   1
   0   0  -2 38738.7 235.468   2
   0   0  -6 1759.49 51.1027   2
   0  -1  -1 14327.5 105.417   2
   0   1  -2 24290.3 158.934   2
   0  -1  -3 8180.59 114.279   2
   0  -1  -5 19149.4 89.5402   2
   0  -1  -6 174.300 10.9419   2
   0  -1  -7 143.826 11.4458   2
   0  -2  -1 4516.36 60.9799   2
   0  -2  -2 354.377 22.2740   2
   0  -2  -3 180.837 20.7582   2
   0  -2  -5 766.634 18.3724   2
   0  -2  -6 2949.71 40.1849   2
   0  -2  -7 2350.24 37.6656   2
   0  -3  -1 40480.5 162.263   2
   0  -3  -2 5786.50 159.081   2
   0   3  -3 7921.02 156.629   2
   0  -3  -5 1079.84 33.1822   2
   0  -3  -6 229.866 13.9054   2
   0  -3  -7 42.3528 8.14894   2
   0  -4  -1 12656.0 116.935   2
   0  -4  -2 117.355 21.4601   2
   0  -4  -3 6665.57 124.459   2
   0  -4  -5 3757.98 82.9549   2
   0   4  -6 2783.74 95.0858   2
   0   4  -7 12.6827 10.5677   2
   0  -5  -1 2529.16 72.0647   2
   0  -5  -2 22.7359 13.1161   2
   0  -5  -3 5279.06 117.960   2
   0  -5  -5 1774.36 58.5129   2
   0   5  -6 402.125 38.0425   2
   0   5  -7 1.17429 7.21496   2
   0  -6  -1 4587.91 106.463   2
   0  -6  -2 12368.8 228.074   2
   0   6  -3 47.7135 9.21699   2
   0   6  -6 67.4127 14.3216   2
   0   6  -7 217.342 20.2363   2
   0  -7  -1 864.570 52.2304   2
   0  -7   2 3805.81 62.1805   2
   0  -7  -3 295.789 19.5026   2
   0   7  -6 580.450 46.0246   2
   0   7  -7 22.6237 9.57314   2
   0  -8  -1-0.55609 9.22741   2
   0  -8   2 1442.35 44.1645   2
   0  -8   3 604.329 37.5509   2
   0  -8   6 12.6316 11.4291   2
   0   8  -7 1344.58 40.1796   2
   0  -9   1 171.982 20.3032   2
   0  -9   2 1384.17 49.5486   2
   0  -9   3 526.247 41.2704   2
   0  -9   6 46.7599 12.7485   2
   0   9  -7 54.1428 14.2370   2
   0 -10   1 2774.85 67.3656   2
   0 -10   2 1696.43 56.6827   2
   0 -10   3 3502.27 84.4990   2
   0 -10   6 2.38774 6.57889   2
   0 -11   1 15.0526 14.1851   2
   0 -11   2 352.022 29.9558   2
   0 -11   3 104.375 19.7461   2
   0 -12  -1 107.375 26.1167   2
   0 -12   2 732.266 39.4459   2
   0 -12   3 552.185 33.5741   2
   0  13  -1-12.1902 27.8853   2
   0 -13   2 426.395 33.1604   2
   0 -13   3 9.88955 12.0054   2
   0  14  -1 4.50135 20.4943   2
   0  14  -2 223.856 35.6480   2
   1   0  -6 582.689 30.2114   2
   1   0  -2 107186. 273.060   2
  -1   0  -2 14850.6 108.894   2
  -1   0  -6 8.32137 10.4968   2
   1  -1  -7 3818.70 48.1738   2
   1  -1  -6 1039.44 24.6218   2
   1  -1  -5 16495.5 90.1608   2
   1  -1  -3 17924.5 130.007   2
   1  -1  -2 18.1106 4.42967   2
   1  -1  -1 15386.5 57.5441   2
  -1  -1  -1 291.256 10.6721   2
  -1  -1  -2 11775.4 74.1716   2
  -1  -1  -3 11512.0 138.786   2
  -1  -1  -5-0.84742 5.00021   2
  -1  -1  -6 1525.61 29.3486   2
  -1  -1  -7 312.581 14.9676   2
   1   2  -7 733.080 21.9324   2
   1  -2  -6 432.100 16.4736   2
   1  -2  -5 855.231 22.1921   2
   1   2  -3 60.1856 16.4165   2
   1   2  -2 6550.57 104.271   2
   1  -2  -1 23892.7 93.5092   2
  -1  -2  -1 1399.94 25.3652   2
  -1  -2  -2 1243.92 32.7122   2
  -1  -2  -3 280.621 24.2422   2
  -1  -2  -5 90.8877 8.69193   2
  -1  -2  -6 810.409 22.0595   2
  -1  -2  -7 384.037 16.3339   2
   1  -3  -7 616.681 22.2468   2
   1  -3  -6-12.7235 5.11819   2
   1  -3  -5 7088.10 69.4646   2
   1  -3  -3 18.5387 9.98830   2
   1   3  -2 253.586 23.9409   2
   1  -3  -1 200653. 315.539   2
  -1  -3  -1 50815.6 250.626   2
  -1  -3  -2 461.837 34.6203   2
  -1  -3  -3 20949.8 211.234   2
  -1  -3  -5 247.841 21.7855   2
  -1  -3  -6 107.141 10.4170   2
  -1   3  -7 9.29673 6.51639   2
   1   4  -7 237.363 29.9002   2
   1   4  -6 1526.27 69.9303   2
   1   4  -5 334.898 28.2116   2
   1   4  -3 4040.86 96.3493   2
   1  -4  -2 1065.98 55.3613   2
   1  -4  -1 62010.7 253.310   2
  -1  -4  -1 1669.44 52.6969   2
  -1   4  -2 20.4704 10.1449   2
  -1   4  -3-1.49894 11.1471   2
  -1  -4  -5 3072.22 135.137   2
  -1   4  -6 1672.03 75.0343   2
  -1   4  -7 116.287 17.2175   2
   1   5  -7 509.921 29.0172   2
   1   5  -6 2043.15 57.6815   2
   1  -5  -5 5840.38 115.551   2
   1   5  -3 2735.93 107.791   2
   1  -5  -2 6853.07 153.602   2
   1  -5  -1 101.089 15.4535   2
  -1  -5  -1 460.749 27.7572   2
  -1  -5  -2 585.139 47.4379   2
  -1  -5  -3 34.2622 16.1452   2
  -1  -5  -5 111.324 29.7507   2
  -1   5  -6 877.505 39.4248   2
  -1   5  -7 160.411 19.0712   2
   1   6  -7 418.439 34.6213   2
   1   6  -6 236.646 21.8195   2
   1  -6  -5 412.982 33.4946   2
   1   6  -3 515.681 24.5335   2
   1  -6  -2 3958.68 128.864   2
   1  -6  -1 19172.7 278.353   2
  -1  -6  -1 3508.12 94.2247   2
  -1  -6  -2 1980.83 92.9221   2
  -1  -6  -3 2370.57 58.3225   2
  -1  -6  -5 649.288 99.8269   2
  -1   6  -6 82.5007 11.7189   2
  -1   6  -7 87.7230 14.0217   2
   1   7  -7 385.810 22.3757   2
   1   7  -6 283.776 34.1130   2
   1   7  -3 1808.91 47.3887   2
   1   7  -2 916.222 38.1730   2
   1  -7  -1 7622.12 195.557   2
  -1  -7  -1 2210.20 107.876   2
   1  -7   2 13558.1 108.061   2
  -1  -7  -3 312.624 20.7522   2
   1  -7   5-8.44522 17.3380   2
  -1   7  -6 430.683 26.7617   2
  -1   7  -7 337.754 22.2632   2
   1   8  -7 359.668 22.9273   2
  -1  -8   6 257.253 24.0855   2
   1  -8  -3 198.354 19.6581   2
   1  -8  -2 332.823 22.3795   2
  -1  -8   1 10711.1 101.857   2
   1  -8   1 2114.88 55.2512   2
   1  -8   2 1524.75 48.7808   2
   1  -8   3 484.244 26.8988   2
   1  -8   5 887.184 69.1833   2
  -1   8  -6 13.3545 14.3400   2
  -1   8  -7 430.797 36.0124   2
   1   9  -7 10.1030 5.59470   2
  -1  -9   6 117.024 16.7239   2
  -1  -9   3 3840.18 92.0146   2
   1  -9  -2 361.306 25.7676   2
  -1  -9   1 6169.89 86.7076   2
   1  -9   1 3435.41 71.0610   2
  -1   9  -2 1439.09 50.6627   2
   1  -9   3 1197.66 55.6167   2
  -1   9  -6 48.5786 11.5586   2
  -1 -10   6 29.6598 10.1812   2
  -1 -10   3 1623.91 69.4648   2
  -1 -10   2-16.1857 11.2766   2
   1  10  -1 5881.97 119.008   2
   1 -10   1 541.466 31.9219   2
   1 -10   2 921.284 42.9033   2
   1 -10   3 877.158 44.9600   2
  -1  10  -6 3.85002 8.74963   2
  -1 -11   6 378.551 20.0848   2
  -1 -11   3 123.847 20.7916   2
  -1 -11   2 1251.07 52.2275   2
   1  11  -1 6.54409 19.7282   2
   1 -11   1 698.751 40.0987   2
   1 -11   2 94.5865 19.3486   2
   1 -11   3 1010.86 46.1872   2
  -1 -12   5 45.4567 16.5148   2
  -1 -12   3 36.5388 13.4113   2
  -1 -12   2 170.469 21.9032   2
   1  12  -1-14.4496 20.4332   2
   1 -12   1 151.667 20.8873   2
   1 -12   2 88.8605 18.2401   2
   1 -12   3 15.1883 15.5752   2
  -1 -13   3 45.9104 17.5568   2
   1  13  -2-1.10306 15.8845   2
   1 -13   1 425.816 33.7341   2
   1 -13   2 1208.50 52.1809   2
   1 -13   3 43.1619 14.3373   2
   1  14  -2 126.067 29.7132   2
  -1  14  -1 8.84644 23.6570   2
  -1  14  -2 68.9885 23.3890   2
   2   0  -6 2316.21 81.3022   2
   2   0  -2 174.017 12.1644   2
  -2   0  -2 27206.2 148.101   2
  -2   0  -6 1398.35 43.8916   2
   2  -1  -7 606.793 20.7712   2
   2  -1  -6 468.088 17.2871   2
   2  -1  -5 2984.21 39.4560   2
   2  -1  -3 601.148 24.4990   2
   2   1  -2 2632.94 33.0366   2
   2   1  -1 71956.1 119.950   2
  -2  -1  -1 6178.68 54.7701   2
  -2  -1  -2 6231.80 59.2372   2
  -2  -1  -3 16390.7 132.179   2
  -2  -1  -5 108.376 9.32017   2
  -2  -1  -6 42.3480 7.00103   2
  -2  -1  -7 854.218 26.3722   2
   2  -2  -7 67.0662 9.49939   2
   2  -2  -6-16.0572 5.21292   2
   2  -2  -5 5508.46 54.4537   2
   2  -2  -3 6358.35 105.535   2
   2  -2  -2 68134.1 206.893   2
   2   2  -1 30116.9 93.3973   2
  -2  -2  -1 26988.3 115.541   2
  -2  -2  -2 3813.46 50.1599   2
  -2  -2  -3 30972.3 185.693   2
  -2  -2  -5 1042.35 24.4363   2
  -2  -2  -6 297.060 13.6368   2
  -2  -2  -7 1213.37 27.3411   2
   2  -3  -7 1161.43 35.4280   2
   2  -3  -6 1703.10 37.7822   2
   2   3  -5 2057.19 48.5281   2
   2   3  -3 671.684 37.4121   2
   2  -3  -2 1189.73 33.1736   2
   2  -3  -1 7535.77 72.3038   2
  -2  -3  -1 67353.7 237.476   2
  -2  -3  -2 4359.96 63.0954   2
  -2  -3  -3 23988.6 280.698   2
  -2  -3  -5 100.809 19.4206   2
  -2  -3  -6 0.53365 4.89920   2
  -2  -3  -7 1265.95 27.9156   2
   2   4  -7 587.309 31.9308   2
   2   4  -6 48.7355 12.7744   2
   2   4  -5 3590.49 69.6476   2
   2   4  -3 1181.73 67.3206   2
   2  -4  -2 22112.9 197.853   2
   2  -4  -1 1726.63 52.5241   2
  -2  -4  -1 1231.50 46.2009   2
  -2  -4  -2 2281.35 113.039   2
  -2  -4  -3 12009.4 210.400   2
  -2  -4  -5 3939.22 155.625   2
  -2   4  -6 421.631 30.4424   2
  -2   4  -7 26.5981 11.5430   2
   2   5  -7 858.972 36.8467   2
   2   5  -6 10349.2 105.938   2
   2   5  -5 11.3728 10.3880   2
   2  -5  -3 1303.18 102.747   2
   2  -5  -2 8809.07 138.287   2
   2  -5  -1 913.327 43.3156   2
  -2  -5  -1 65.3711 13.9523   2
  -2  -5  -2 562.661 47.4048   2
  -2  -5  -3 659.807 44.9968   2
  -2  -5  -5 12.5410 24.7497   2
  -2   5  -6 756.844 31.3922   2
  -2   5  -7 113.248 16.3538   2
   2   6  -7 59.9987 12.7208   2
   2   6  -6 1636.01 51.6754   2
   2   6  -5 2053.53 72.2504   2
   2   6  -3 897.734 33.4710   2
   2  -6  -2 2766.53 85.3936   2
   2  -6  -1 13687.3 238.730   2
  -2  -6  -1 191.299 32.3308   2
  -2  -6  -2 4758.86 143.518   2
  -2  -6  -3 2060.08 62.6081   2
  -2   6  -6 682.642 29.7008   2
  -2   6  -7 28.2215 10.4653   2
   2   7  -7 58.4563 11.6384   2
   2   7  -6 1799.10 79.1797   2
   2  -7  -3 104.669 14.6380   2
   2   7  -2 4407.34 80.3273   2
  -2  -7   1 55.9582 18.4131   2
   2  -7   1 190.969 16.8533   2
   2  -7   2 2857.19 53.9239   2
   2  -7   3 1437.20 46.1651   2
  -2   7  -6 150.142 13.0260   2
  -2   7  -7 466.496 24.7764   2
  -2  -8   7 29.8040 8.39709   2
  -2  -8   6 45.3794 13.8774   2
   2  -8  -3 4359.35 118.291   2
  -2  -8   2 1920.55 48.6668   2
   2  -8  -1 1824.54 45.3635   2
  -2   8  -1 3873.39 59.3069   2
   2  -8   2 335.736 22.2577   2
   2  -8   3 1185.49 40.5757   2
  -2   8  -6 27.1240 11.4769   2
  -2   8  -7 118.233 19.9821   2
  -2  -9   7 108.710 10.4474   2
  -2  -9   6 897.359 39.7534   2
   2  -9  -3 481.201 30.1492   2
  -2  -9   2 39.9957 11.9655   2
   2   9  -1 1722.14 51.6930   2
   2  -9   1 3201.94 62.6398   2
   2  -9   2 1094.30 43.5022   2
   2  -9   3 8881.49 126.048   2
   2  -9   5 27.3710 20.9702   2
  -2   9  -6 24.8508 10.3979   2
  -2 -10   6 34.2378 10.8665   2
  -2 -10   3 619.869 45.4501   2
  -2 -10   2 1542.29 48.1710   2
   2  10  -1 15.8551 14.5989   2
   2 -10   1 116.695 15.6431   2
   2 -10   2 379.614 31.2356   2
   2 -10   3 3918.60 89.1554   2
   2 -10   5 2358.84 94.5734   2
  -2  10  -6 3.56372 8.45568   2
  -2 -11   6 499.707 22.8797   2
  -2 -11   3 48.6421 18.4928   2
   2  11  -2 45.9885 21.3237   2
   2  11  -1 110.977 26.7843   2
   2 -11   1 185.362 20.7798   2
   2 -11   2 104.149 21.1586   2
   2 -11   3 16.8618 15.3941   2
   2 -11   5 2.67851 14.2930   2
  -2 -12   3 46.3427 15.3006   2
   2 -12  -2 1758.03 78.7065   2
   2  12  -1 158.266 44.3416   2
   2 -12   1 7.57789 14.2806   2
   2 -12   2 443.070 38.1030   2
   2 -12   3 1149.75 54.0742   2
   2  13  -2 620.657 44.9897   2
   2 -13   1 151.846 22.8158   2
   2 -13   2 1.23605 12.9224   2
   2 -13   3 465.705 30.7620   2
   2  14  -2-3.88267 16.7519   2
  -2  14  -1 162.341 32.5660   2
  -2  14  -2 66.0324 22.3649   2
   3   0  -6 1094.52 32.2341   2
   3   0  -2 9458.30 98.2250   2
  -3   0  -2 33385.7 205.591   2
  -3   0  -6 125.832 16.0744   2
   3  -1  -7 4578.78 59.2069   2
   3   1  -6 3839.85 51.9538   2
   3  -1  -5 184.822 11.6228   2
   3  -1  -3 9550.07 108.738   2
  -3  -1   2 116.194 8.81914   2
  -3  -1   1 16968.8 70.2063   2
  -3  -1  -1 61273.4 182.851   2
  -3  -1  -2 32454.4 160.014   2
  -3  -1  -3 4683.06 74.0489   2
  -3  -1  -5 3205.52 50.1920   2
  -3  -1  -6 830.510 23.2287   2
  -3  -1  -7 4488.13 58.6404   2
   3   2  -7 2382.76 43.1737   2
   3   2  -6 711.444 21.2009   2
   3   2  -5 58.1384 8.01364   2
   3  -2  -3 4091.06 64.5996   2
   3  -2  -2 12898.2 91.4113   2
  -3  -2   1 1252.09 29.0340   2
  -3  -2  -1 3187.34 56.1324   2
  -3  -2  -2 6846.90 84.3190   2
  -3  -2  -3 738.311 34.9816   2
  -3   2  -5 166.497 13.3320   2
  -3  -2  -6 303.889 13.9307   2
  -3  -2  -7 466.955 17.3674   2
   3  -3  -7 6449.81 80.9285   2
   3   3  -6 1569.00 34.9851   2
   3   3  -5 4713.75 77.2733   2
   3   3  -3 1550.46 55.8861   2
   3  -3  -2 209.609 17.8405   2
   3  -3  -1 1143.47 35.4688   2
  -3  -3  -1 207.047 17.5329   2
  -3  -3  -2 2785.93 60.1797   2
  -3  -3  -3 2831.47 68.7315   2
  -3  -3  -5 3727.64 81.8191   2
  -3  -3  -6 3.81038 5.25731   2
  -3  -3  -7 2895.81 41.1453   2
   3   4  -7 229.826 21.6337   2
   3   4  -6 35.5736 9.11782   2
   3   4  -5 149.254 15.8469   2
   3  -4  -3 26.3784 19.7647   2
   3  -4  -2 28190.2 196.964   2
   3  -4  -1 3797.84 71.5980   2
  -3  -4  -1 6499.86 123.658   2
  -3   4  -2 10223.7 309.786   2
  -3  -4  -3 558.980 70.2323   2
  -3  -4  -5 883.298 77.3966   2
  -3   4  -6 81.5662 16.3076   2
  -3   4  -7 89.4925 15.0369   2
   3   5  -7 582.890 31.6881   2
   3   5  -6 472.712 25.1723   2
   3   5  -5 128.193 16.4594   2
   3  -5  -3 9099.85 270.780   2
   3  -5  -2 8845.88 122.175   2
   3  -5  -1 836.939 43.0995   2
  -3  -5  -1 2151.36 93.0010   2
  -3  -5  -2 10342.8 206.637   2
  -3  -5  -3 779.876 44.0072   2
  -3  -5  -5-7.64075 11.2153   2
  -3   5  -6 3.40569 10.9308   2
  -3   5  -7 477.236 28.2776   2
   3   6  -7 98.2407 12.1053   2
   3   6  -6 73.0603 11.4167   2
   3   6  -5 3745.00 240.752   2
   3   6  -3 5258.69 66.3776   2
   3  -6  -2 810.320 41.8605   2
   3  -6  -1 10200.2 210.091   2
  -3  -6  -1 3076.56 121.475   2
   3  -6   2 19195.0 124.817   2
   3  -6   3 909.750 35.6531   2
  -3   6  -6 78.0005 12.3250   2
  -3   6  -7 36.8026 10.1282   2
  -3  -7   7 48.2653 10.2765   2
   3   7  -6 691.110 34.4187   2
   3   7  -5 231.500 30.0355   2
   3  -7  -3 1995.40 76.9753   2
   3   7  -2 6597.36 98.9135   2
   3  -7  -1 3148.59 52.7400   2
   3  -7   1 5438.14 68.3475   2
   3  -7   2 2978.25 54.7234   2
   3  -7   3 2449.15 60.5876   2
  -3   7  -6 1722.83 43.5494   2
  -3   7  -7 28.4581 8.56970   2
  -3  -8   7 167.329 17.3530   2
   3   8  -6 147.895 26.4016   2
   3  -8  -3 185.407 29.8016   2
  -3  -8   2 554.523 27.7692   2
   3  -8  -1 37.7768 10.2509   2
   3  -8   1 15.7799 9.29530   2
   3  -8   2 6.87515 9.47630   2
   3  -8   3 85.3344 16.5503   2
  -3   8  -5 19.0110 18.5725   2
  -3   8  -6 423.545 21.5551   2
  -3   8  -7 136.656 20.2845   2
  -3  -9   7 359.631 20.6128   2
  -3  -9   6 921.561 40.2492   2
  -3  -9   3 2112.64 66.5116   2
   3   9  -2 336.593 28.8902   2
   3  -9  -1 2435.75 59.7763   2
   3  -9   1 27.6478 10.3564   2
   3  -9   2 291.410 24.8958   2
   3  -9   3 104.097 14.6833   2
  -3   9  -6 89.3059 13.1262   2
  -3 -10   6 16.3526 9.57763   2
  -3 -10   3 377.637 36.1972   2
   3  10  -2 806.406 52.6503   2
   3 -10  -1 78.2374 19.5499   2
   3 -10   1 144.488 16.9428   2
   3 -10   2 114.083 19.7915   2
   3 -10   3 96.7801 24.3366   2
  -3  10  -6 168.877 19.2959   2
  -3 -11   6 8.30968 12.9458   2
  -3 -11   3 485.286 38.6179   2
   3  11  -2 1621.38 77.9190   2
   3  11  -1 26.0855 19.8416   2
   3 -11   1-6.38510 11.1864   2
   3 -11   2 2627.51 89.4697   2
   3 -11   3 1129.13 57.0631   2
   3 -12  -3 148.829 36.9602   2
   3  12  -2 14.5750 16.6379   2
   3 -12   1 136.683 24.2189   2
   3 -12   2 1031.07 53.8604   2
   3 -12   3 3.91402 13.6094   2
   3 -13  -3 490.842 49.5041   2
   3  13  -2-9.72211 14.6567   2
  -3  13  -1 11.3015 25.8267   2
   3 -13   2 48.5729 15.5474   2
   3 -13   3 375.111 27.1446   2
   3  14  -2-7.48042 13.8375   2
  -3  14  -1 12.1029 22.9711   2
  -3  14  -2 167.396 28.4211   2
   4   0  -6 3116.37 54.1976   2
   4   0  -2 6362.60 85.1354   2
  -4   0  -2 3889.93 84.5697   2
  -4   0  -6 19.8957 9.44814   2
   4  -1  -7 1191.50 31.1971   2
   4   1  -6 50.6746 7.08972   2
   4   1  -5 3417.25 39.8211   2
   4  -1  -3 8405.57 122.692   2
  -4  -1   2 231.958 13.9695   2
  -4  -1   1 37708.0 140.897   2
  -4  -1  -1 603.697 37.7825   2
  -4  -1  -2 337.052 18.9813   2
  -4  -1  -3 2135.68 70.8141   2
  -4  -1  -5 3855.94 59.9558   2
  -4  -1  -6 2388.27 39.0956   2
  -4  -1  -7 7.56511 5.76545   2
   4  -2  -7 1014.51 28.7368   2
   4   2  -6 2444.26 43.5370   2
   4   2  -5 295.497 12.8942   2
   4  -2  -3 1536.50 41.7056   2
  -4  -2   2 22996.7 135.202   2
  -4  -2   1 3442.63 61.7978   2
  -4  -2  -1 20509.6 142.266   2
  -4  -2  -2 206.656 17.5309   2
  -4  -2  -3 12654.7 147.579   2
  -4  -2  -5 988.537 31.3040   2
  -4  -2  -6 35.7764 6.65442   2
  -4  -2  -7 69.5106 7.90414   2
   4  -3  -7 268.951 19.1508   2
   4   3  -6 719.118 28.4428   2
   4   3  -5 275.305 16.9899   2
   4  -3  -3 3882.87 86.9253   2
   4  -3  -2 3674.52 63.8510   2
  -4  -3   1 10451.7 118.031   2
  -4  -3  -1 779.854 36.1978   2
  -4  -3  -2 8426.69 103.838   2
  -4  -3  -3 10963.7 139.828   2
  -4   3  -5 4145.59 77.7270   2
  -4  -3  -6 2700.77 42.1566   2
  -4  -3  -7 790.527 21.7096   2
   4   4  -7 7.63814 10.5995   2
   4   4  -6 1836.12 45.0176   2
   4   4  -5 858.715 28.2837   2
   4  -4  -3 6521.42 152.467   2
   4  -4  -2 21382.2 202.812   2
   4  -4  -1 6709.84 117.013   2
  -4  -4  -1 3918.12 100.843   2
  -4   4  -2 998.582 106.436   2
  -4  -4  -3 4860.51 110.531   2
  -4   4  -5 174.100 27.3589   2
  -4   4  -6 21.2220 11.1695   2
  -4   4  -7 395.158 26.4935   2
   4   5  -7 43.1715 12.9938   2
   4   5  -6 632.915 27.5939   2
   4   5  -5 816.291 44.2303   2
   4  -5  -3 750.920 35.6022   2
   4  -5  -2 4974.91 107.689   2
   4  -5  -1 10617.6 186.770   2
  -4  -5  -1 239.422 29.8281   2
  -4   5  -2 195.929 57.3394   2
  -4  -5  -3 8.13674 7.91597   2
  -4   5  -5 1085.06 70.5738   2
  -4   5  -6 1046.03 45.4657   2
  -4   5  -7 142.787 16.6580   2
   4   6  -7 0.15263 9.15854   2
   4   6  -6 1440.86 39.4932   2
   4   6  -5 782.491 115.977   2
   4  -6  -3 1602.88 61.4495   2
   4  -6  -2 7636.26 100.853   2
   4  -6  -1 58.5313 17.9735   2
  -4  -6  -1 3114.70 106.829   2
   4  -6   2 326.388 19.7698   2
  -4  -6  -3 1974.86 88.4863   2
  -4   6  -5 581.675 53.9612   2
  -4   6  -6 5.77662 7.28005   2
  -4   6  -7 2.28415 8.19315   2
   4   7  -7 171.628 25.6668   2
   4   7  -6 55.7270 13.2560   2
   4   7  -5 582.482 45.9508   2
   4  -7  -3 5110.09 123.193   2
   4   7  -2 76.8881 14.2339   2
   4  -7  -1 865.435 39.4549   2
   4  -7   1 2175.10 43.7296   2
   4  -7   2 439.886 24.6738   2
  -4  -7  -3 690.600 57.1837   2
  -4   7  -5 520.028 49.1231   2
  -4   7  -6 5571.04 75.4207   2
  -4   7  -7 375.827 20.9144   2
  -4  -8   7 177.998 17.5829   2
   4   8  -6 5.77498 13.5329   2
   4  -8  -3 150.766 27.5959   2
   4  -8  -2 546.301 36.3582   2
   4  -8  -1 4864.21 85.3308   2
   4  -8   1 15851.2 124.665   2
   4  -8   2 942.876 36.8133   2
   4  -8   3 4125.55 85.0511   2
  -4   8  -5 437.924 44.8271   2
  -4   8  -6 816.335 36.0923   2
  -4  -9   7 39.5831 9.46618   2
  -4  -9   6 121.470 17.2783   2
  -4  -9   3 110.973 19.7314   2
  -4  -9   2 595.402 37.5364   2
   4  -9  -1 980.039 44.7239   2
   4  -9   1 110.135 13.1222   2
   4  -9   2 21.0477 12.9494   2
   4  -9   3 2359.22 61.9643   2
  -4 -10   6 26.0293 10.4401   2
  -4 -10   3 1841.08 68.3512   2
   4 -10  -2 22.6467 17.6080   2
   4 -10  -1 725.450 54.8171   2
   4 -10   1 174.075 23.8585   2
   4 -10   2 234.863 31.0789   2
   4 -10   3 1006.08 56.2828   2
  -4 -11   6 4.00440 12.1448   2
   4 -11  -3 63.8506 32.3149   2
   4  11  -2 1508.71 75.4480   2
   4  11  -1-7.56653 27.2776   2
   4 -11   1 673.206 39.8717   2
   4 -11   2 90.5373 21.1753   2
   4 -11   3 97.4078 24.1911   2
   4 -12  -3 362.775 52.0367   2
   4  12  -2 1300.60 66.1534   2
   4 -12   1 151.117 20.8067   2
   4 -12   2 500.602 38.7424   2
   4 -12   3 215.740 25.2401   2
   4  13  -2 18.1338 15.8505   2
  -4  13  -1 364.954 51.5805   2
  -4  13  -2 344.463 47.4004   2
   4 -13   3 152.591 17.4066   2
   4  14  -2 28.3303 17.8234   2
  -4  14  -1 1122.99 69.7024   2
  -4  14  -2 83.6431 21.5697   2
   5   0  -6 9423.52 115.975   2
   5   0  -2 5826.41 92.3972   2
  -5   0  -2 1861.71 64.5697   2
  -5   0  -6 61.8158 13.3503   2
   5  -1  -7 3099.11 58.3384   2
   5   1  -6 73.0604 9.40651   2
   5   1  -5 419.587 15.5011   2
   5  -1  -3 741.743 33.6152   2
   5   1  -2 10082.1 97.6351   2
  -5   1   1 457.333 25.1403   2
  -5  -1  -1 1902.81 71.9978   2
  -5   1  -2 941.378 44.1831   2
  -5  -1  -3 5622.14 120.126   2
  -5   1  -5 7921.25 93.4049   2
  -5  -1  -6 113.042 9.35795   2
  -5  -1  -7 387.674 24.6193   2
   5   2  -7-6.63581 7.19487   2
   5   2  -6 1243.07 32.1019   2
   5   2  -5 974.580 25.7609   2
   5  -2  -3 2442.76 61.2282   2
   5   2  -2 13192.2 125.326   2
  -5  -2   1 11866.0 133.444   2
  -5  -2  -1 12946.1 151.079   2
  -5  -2  -2 21747.5 176.710   2
  -5  -2  -3 6664.19 130.417   2
  -5   2  -5 213.052 16.7142   2
  -5  -2  -6 193.665 11.8105   2
  -5  -2  -7 12.9431 6.72069   2
   5   3  -7 255.424 18.1848   2
   5   3  -6 25.9906 9.07533   2
   5   3  -5 1810.96 34.6330   2
   5  -3  -3 25172.8 227.143   2
  -5  -3   2 11676.0 111.701   2
  -5  -3   1 17754.0 166.890   2
  -5  -3  -1 8218.01 128.328   2
  -5   3  -2 193.270 21.6792   2
  -5  -3  -3 380.470 26.1019   2
  -5   3  -5 2711.29 65.6168   2
  -5  -3  -6 210.627 13.3028   2
  -5  -3  -7 11.9833 6.97429   2
   5   4  -7 975.695 40.1661   2
   5   4  -6 93.2205 13.0458   2
   5   4  -5 2831.94 44.5410   2
   5  -4  -3 46.8431 17.2244   2
   5  -4  -2 369.093 29.2115   2
   5  -4  -1 5.01859 8.84925   2
  -5  -4  -1 12253.4 235.928   2
  -5   4  -2 5011.27 178.060   2
  -5  -4  -3 113.629 16.6531   2
  -5   4  -5 2937.23 115.169   2
  -5   4  -6 246.500 24.2056   2
  -5   4  -7 354.659 24.3661   2
   5   5  -7-0.78163 8.47631   2
   5   5  -6 66.5910 11.3944   2
   5   5  -5-4.99631 6.26729   2
   5   5  -3 336.097 19.3666   2
   5  -5  -2 3446.80 92.7350   2
   5  -5  -1 0.20457 10.5181   2
  -5  -5  -1 2514.90 117.043   2
  -5  -5  -2 2255.43 61.7719   2
  -5  -5  -3 3210.96 73.4561   2
  -5   5  -5 1798.03 66.6230   2
  -5   5  -6 1148.86 47.3381   2
  -5   5  -7 148.202 15.7365   2
   5   6  -7 264.762 21.3630   2
   5   6  -6 1536.70 41.2700   2
   5   6  -5 509.230 43.0187   2
   5  -6  -3 4383.93 91.9250   2
   5  -6  -2 0.18378 6.43723   2
  -5  -6   1 8077.55 158.718   2
   5  -6   1 1349.51 38.8875   2
  -5  -6  -2 2611.30 76.0348   2
  -5  -6  -3 203.609 32.2157   2
  -5   6  -5 612.487 40.6181   2
  -5   6  -6 192.844 16.5941   2
  -5   6  -7 13.1525 7.78051   2
   5   7  -7 2.51064 13.4732   2
   5   7  -6 222.804 21.6027   2
   5  -7  -3 4273.82 84.1939   2
   5   7  -2 17227.1 190.842   2
   5  -7  -1 236.745 25.3388   2
   5  -7   1 1516.35 44.1513   2
   5  -7   2 478.947 29.5879   2
  -5  -7  -3 1932.54 95.9935   2
  -5   7  -5 297.755 29.2183   2
  -5   7  -6 4.57293 6.89237   2
  -5   7  -7 57.8074 11.3739   2
  -5  -8   7 183.880 17.9376   2
   5   8  -6 85.7427 13.7598   2
   5  -8  -3 2197.17 88.1975   2
  -5  -8   2 3565.51 77.1411   2
   5  -8  -1 7919.43 137.482   2
   5  -8   1 5731.19 89.6926   2
   5  -8   2 137.960 19.2041   2
  -5  -8  -3 4748.56 117.206   2
  -5   8  -5 232.183 44.2629   2
  -5   8  -6 96.7878 14.7387   2
  -5  -9   7 18.9644 8.40577   2
  -5  -9   6 260.816 22.8466   2
   5  -9  -3-4.79565 18.5508   2
  -5  -9   2 4514.43 97.4234   2
  -5  -9   1 2300.32 93.5619   2
  -5   9  -1 2251.75 54.5301   2
   5  -9   2 816.880 40.8819   2
   5  -9   3 30.4431 17.6315   2
  -5   9  -5 344.373 43.0970   2
  -5 -10   6 24.2818 15.6033   2
   5 -10  -3 1461.43 90.0140   2
   5 -10  -2 171.597 27.6477   2
   5  10  -1 30.2208 32.8991   2
   5 -10   1 2469.18 73.8247   2
   5 -10   2 175.376 27.6937   2
   5 -10   3 502.678 29.4481   2
   5 -11  -3 389.266 56.6561   2
   5  11  -2 7.11473 27.5102   2
   5  11  -1 134.849 44.9455   2
   5 -11   1 18.3037 13.8377   2
   5 -11   2 904.800 52.9361   2
   5 -11   3 63.8790 18.0909   2
   5 -12  -3 136.736 35.4785   2
   5  12  -2 498.649 43.0317   2
   5  12  -1 80.8857 36.2760   2
  -5  12  -1 6.35313 24.5774   2
   5 -12   2 2018.86 69.3563   2
   5 -12   3 24.9265 13.1604   2
   5  13  -2 310.751 31.1362   2
  -5  13  -1 4.96941 17.8356   2
  -5  13  -2 51.6815 23.4266   2
   5  14  -2 29.3105 18.6932   2
  -5  14  -1 3.33688 16.4581   2
   6   0  -6 3165.80 57.0402   2
  -6   0   2 18326.6 376.637   2
  -6   0  -2 26877.0 581.297   2
  -6   0  -6 1935.93 57.8411   2
   6  -1  -7 14.7649 9.43011   2
   6  -1  -6 775.879 23.4326   2
   6  -1  -5 1563.90 37.8262   2
   6  -1  -3 19373.9 200.344   2
  -6  -1   2 12609.9 162.566   2
  -6   1   1 5494.52 123.720   2
  -6   1  -1 7341.35 133.682   2
  -6   1  -2 6432.52 282.495   2
  -6   1  -3 19237.0 74.4409   2
  -6   1  -5 714.120 30.3892   2
  -6  -1  -6 25.5715 8.56883   2
  -6  -1  -7 170.469 16.6211   2
   6   2  -7 1825.21 55.2219   2
   6   2  -6 3492.17 44.0823   2
   6   2  -5 2308.80 39.6440   2
   6  -2  -3 55.8813 11.9450   2
  -6  -2   2 1448.25 59.3464   2
  -6  -2   1 421.072 37.8016   2
  -6  -2  -1 3699.21 88.5237   2
  -6   2  -2 497.145 35.5631   2
  -6   2  -3 2498.04 29.8609   2
  -6   2  -5 251.124 18.9368   2
  -6  -2  -6 1374.00 34.5774   2
  -6  -2  -7 29.0509 6.84479   2
   6   3  -7 629.487 27.2213   2
   6   3  -6 261.584 16.2487   2
   6   3  -5 8928.38 77.8939   2
   6  -3  -3 22312.8 277.165   2
   6   3  -2 529.429 25.8358   2
  -6  -3   1 16721.2 159.433   2
  -6  -3  -1 6359.14 121.378   2
  -6   3  -2 1781.58 65.7328   2
  -6   3  -3 3273.50 59.7209   2
  -6  -3  -5 193.363 21.2638   2
  -6  -3  -6 258.507 15.8725   2
  -6   3  -7 29.8756 12.5507   2
   6   4  -7 622.299 26.9648   2
   6   4  -6 1550.43 42.0229   2
   6   4  -5-1.10419 7.38440   2
   6  -4  -3 664.273 28.0223   2
   6  -4  -2 505.551 44.1727   2
   6  -4  -1 6998.57 136.681   2
  -6  -4  -1 11403.3 204.778   2
  -6   4  -2 1623.75 111.155   2
  -6   4  -3 2674.12 93.3814   2
  -6   4  -5 976.282 69.9172   2
  -6   4  -6 911.431 42.1758   2
  -6   4  -7 24.3656 11.0564   2
   6   5  -7 17.0658 7.70639   2
   6   5  -6 47.1585 12.4654   2
   6   5  -5 1030.93 38.3908   2
   6  -5  -3 831.162 40.0319   2
   6  -5  -2 1756.52 86.0347   2
  -6  -5   1 248.666 29.5609   2
  -6  -5  -1 10904.9 215.041   2
  -6   5  -2 7296.19 152.447   2
  -6  -5  -3 2080.72 62.3571   2
  -6   5  -5 96.6011 18.5630   2
  -6   5  -6 52.3922 13.5990   2
  -6   5  -7 10.8571 8.79699   2
   6   6  -7 696.728 47.3011   2
   6   6  -6 245.454 18.0564   2
   6  -6  -3 2627.14 73.3932   2
   6  -6  -2 2625.02 63.1650   2
  -6  -6   1 363.750 27.6217   2
  -6  -6  -1 1344.04 49.6758   2
  -6  -6  -2 11848.5 155.656   2
  -6  -6  -3 518.208 51.3141   2
  -6   6  -5 1583.99 62.4596   2
  -6   6  -6 797.818 36.6521   2
  -6   6  -7 544.969 30.0239   2
   6   7  -7-4.81680 11.9859   2
   6   7  -6 1025.85 42.1600   2
   6  -7  -3 33.7016 12.7652   2
   6  -7  -2 6524.48 106.523   2
  -6  -7   1 13.2256 10.8026   2
   6  -7   1 7416.91 97.7490   2
  -6  -7  -2 291.248 30.0985   2
  -6  -7  -3 2362.64 67.5021   2
  -6   7  -5-4.23855 10.1747   2
  -6   7  -6 290.332 17.3664   2
  -6  -8   7 2034.36 50.4560   2
   6   8  -6 209.828 26.6852   2
   6  -8  -3 154.551 29.2770   2
  -6  -8   2 706.732 36.6116   2
  -6  -8   1 30.2249 18.9554   2
   6  -8   1 116.020 16.7635   2
   6  -8   2 153.803 19.4095   2
  -6  -8  -3 52.8647 17.3163   2
  -6   8  -5 43.3731 25.5869   2
  -6   8  -6 395.602 23.3607   2
  -6  -9   6 95.4885 15.0624   2
   6  -9  -3 77.4205 29.7987   2
   6  -9  -2 63.7719 15.1432   2
  -6  -9   1 2070.05 91.5577   2
   6  -9   1 900.263 39.7236   2
   6  -9   2 12.0724 13.4845   2
  -6  -9  -3 7.61530 12.0613   2
  -6   9  -5 326.074 41.0292   2
  -6 -10   6 49.9576 17.1220   2
   6 -10  -3 408.566 52.4041   2
   6 -10  -2 34.2487 17.2573   2
   6  10  -1 2823.55 153.774   2
   6 -10   1 2471.46 74.2842   2
   6 -10   2 666.303 47.2138   2
  -6  10  -3 24.9092 11.6135   2
  -6  10  -5-2.98747 10.2521   2
   6 -11  -3 1598.92 101.663   2
   6  11  -2 318.570 55.2961   2
   6  11  -1 727.140 80.7829   2
   6 -11   1 675.471 39.6921   2
   6 -11   2 870.339 50.2078   2
   6 -11   3 16.1397 15.2360   2
   6 -12  -3 844.437 45.9819   2
   6  12  -2-0.64362 14.9688   2
   6  12   1 31.2223 18.5353   2
  -6  12  -2 295.560 44.9490   2
  -6  12  -3 54.7562 19.0479   2
   6 -13  -3 71.9062 24.4710   2
   6 -13  -2 1046.53 50.1008   2
  -6  13  -1 528.162 54.0166   2
  -6 -13  -2 347.215 27.6666   2
   7   0  -6 223.011 23.4427   2
  -7   0   2 19174.2 425.471   2
  -7   0  -2 2071.64 180.578   2
  -7   0  -6 240.098 29.4895   2
   7  -1  -7 813.511 28.0512   2
   7  -1  -6 155.552 12.4855   2
   7  -1  -5 2425.45 39.8332   2
   7   1  -3 4769.42 105.067   2
  -7  -1   2 19.4050 13.0906   2
  -7   1   1 797.165 54.2268   2
  -7   1  -1 2581.38 97.3663   2
  -7   1  -2 4786.49 269.095   2
  -7   1  -3 32.1891 5.61793   2
  -7   1  -5 543.794 53.6284   2
  -7  -1  -6 34.3949 11.3049   2
  -7  -1  -7 149.353 14.6207   2
   7   2  -7 239.535 19.2767   2
   7   2  -6 648.952 20.1802   2
   7   2  -5 13.5754 5.67347   2
   7  -2  -3 13325.0 178.312   2
  -7  -2   2 1028.58 54.9828   2
  -7  -2   1 1.57577 15.6045   2
  -7  -2  -1 9742.35 197.433   2
  -7   2  -2 1430.57 76.8925   2
  -7   2  -3 1602.41 30.1593   2
  -7   2  -5 9.06442 16.3248   2
  -7  -2  -6 1695.35 41.2527   2
  -7  -2  -7 37.6699 8.74229   2
   7   3  -7 531.758 25.9282   2
   7   3  -6 252.819 16.3247   2
   7   3  -5 1281.69 36.4317   2
   7  -3  -3 525.510 28.8319   2
   7  -3  -2 422.543 33.8437   2
  -7  -3   1 2976.37 88.8551   2
  -7  -3  -1 26698.7 266.229   2
  -7   3  -2 996.657 28.9181   2
  -7   3  -3 2945.24 56.1446   2
  -7   3  -5 991.600 71.8537   2
  -7  -3  -6 24.9173 7.99323   2
  -7   3  -7 136.882 18.6929   2
   7   4  -7 18.7658 8.25451   2
   7   4  -6 245.567 16.4051   2
   7   4  -5 330.843 23.2802   2
   7  -4  -3 2608.16 71.2926   2
   7  -4  -2 722.922 54.4823   2
  -7  -4   1 17823.7 172.039   2
  -7  -4  -1 3695.81 125.570   2
  -7  -4  -2 1647.23 56.8960   2
  -7   4  -3 64.3298 12.9741   2
  -7   4  -5 16.5714 15.7538   2
  -7   4  -6 1776.53 57.6038   2
  -7   4  -7 8.66680 8.05455   2
   7   5  -7 339.590 20.2678   2
   7   5  -6 2399.49 51.4869   2
   7   5  -5 1249.77 54.6459   2
   7  -5  -3 329.042 31.1306   2
   7  -5  -2 3227.62 61.3275   2
  -7  -5   1 104.263 16.3207   2
  -7  -5  -1 738.227 34.8435   2
  -7  -5  -2 55.3609 15.9337   2
  -7  -5  -3 161.050 25.5675   2
  -7   5  -5 184.900 25.1388   2
  -7   5  -6 3.70874 8.34371   2
  -7   5  -7 86.8204 13.9560   2
   7   6  -7 884.773 29.2576   2
   7   6  -6 68.0483 14.3538   2
   7   6  -5 15.8681 18.2005   2
   7  -6  -3 21.1467 13.4462   2
  -7  -6   2 5641.50 80.5368   2
  -7  -6   1 4442.64 92.7759   2
  -7  -6  -1 1513.40 66.6055   2
  -7  -6  -2 1635.93 61.6217   2
  -7  -6  -3 90.8630 12.7108   2
  -7   6  -5 884.781 47.4042   2
  -7   6  -6 2.28671 9.66132   2
   7   7  -7 110.337 20.6200   2
   7   7  -6 511.854 29.7718   2
   7   7  -5 69.4843 21.3791   2
   7  -7  -3 1235.50 55.5733   2
  -7  -7   2 875.359 39.2038   2
  -7  -7   1 893.420 45.1816   2
  -7  -7  -1 727.412 43.1518   2
  -7  -7  -2 2308.08 76.1099   2
  -7  -7  -3 41.1404 14.3535   2
  -7   7  -5 164.433 21.6081   2
  -7   7  -6 156.324 14.2421   2
  -7  -8   7 656.840 28.5814   2
   7   8  -6 71.2300 17.7352   2
  -7  -8   3 1547.23 63.5663   2
   7  -8  -2 140.515 19.0496   2
  -7  -8   1 31.9423 15.3601   2
   7  -8   1-2.99283 8.21119   2
  -7  -8  -2 109.793 21.3978   2
  -7  -8  -3 662.947 40.6532   2
  -7   8  -5 932.785 65.2044   2
  -7   8  -6 25.0105 10.5143   2
  -7  -9   6 195.883 29.0288   2
   7  -9  -3 154.961 35.2238   2
   7   9  -2-0.92794 16.8689   2
  -7  -9   1 48.2833 15.4705   2
   7  -9   1 6895.00 114.735   2
  -7  -9  -2 148.910 27.5526   2
  -7  -9  -3 824.645 43.8040   2
  -7   9  -5 33.6711 17.3776   2
  -7 -10   6 48.1546 12.0395   2
   7 -10  -3 1478.37 89.0015   2
   7 -10  -2 25.6114 13.8780   2
   7  10  -1 5812.26 216.326   2
   7 -10   1 1174.63 51.6970   2
   7 -10   2 8.33155 15.5604   2
  -7  10  -3 3.80940 8.45546   2
  -7  10  -5 25.3638 15.0151   2
   7 -11  -3 38.7491 16.8210   2
   7  11  -2 93.1565 35.1241   2
   7  11  -1 14.2094 27.5073   2
   7  11   1 147.507 28.0659   2
  -7 -11  -2 97.4037 22.4136   2
  -7  11  -3 4.45234 11.5272   2
   7 -12  -3 262.507 27.1139   2
   7  12  -2 170.656 26.3438   2
   7  12   1 237.964 31.1492   2
  -7 -12  -2 575.296 40.0375   2
   7 -13  -3 9.30098 16.2147   2
   7  13  -2 3.70319 11.6222   2
  -7 -13  -1 231.283 24.7258   2
  -7 -13  -2 159.824 24.7240   2
   8   0  -6 110.951 17.9967   2
  -8   0   2 262.480 62.6525   2
  -8   0  -2 719.898 23.7383   2
  -8   0  -6 572.398 42.0405   2
   8  -1  -7 851.935 28.6029   2
   8  -1  -6 74.6887 11.4111   2
   8  -1  -5 3139.65 47.5192   2
   8   1  -3 3493.23 118.317   2
  -8  -1   2 1880.61 75.9741   2
  -8   1   1 2210.09 95.7262   2
  -8  -1  -1 1599.41 71.6510   2
  -8   1  -2 615.686 16.1847   2
  -8   1  -3 440.908 14.9923   2
  -8  -1  -6-2.75064 5.45202   2
  -8  -1  -7 260.884 17.1888   2
   8   2  -7 186.328 17.5487   2
   8  -2  -6 103.538 12.5176   2
   8  -2  -5 86.4048 13.4370   2
   8   2  -3 1206.24 39.5063   2
  -8  -2   2 3540.79 107.956   2
  -8  -2   1 13.1466 20.1488   2
  -8  -2  -1 438.846 48.1602   2
  -8   2  -2 43.5480 5.65040   2
  -8   2  -3 130.904 10.1891   2
  -8  -2  -6 201.084 15.0364   2
  -8  -2  -7 52.2661 8.74152   2
   8   3  -7 338.840 21.3687   2
   8   3  -6 508.415 26.2402   2
   8   3  -5 20.7536 18.6485   2
   8  -3  -3 969.016 39.7488   2
  -8  -3   2 1815.70 82.0956   2
  -8  -3   1 7296.95 161.674   2
  -8  -3  -1 7625.05 99.5791   2
  -8   3  -2 4.65022 5.39321   2
  -8   3  -3 6856.82 86.0025   2
  -8   3  -5 1424.46 61.6069   2
  -8  -3  -6 234.663 15.6360   2
  -8   3  -7 72.5873 12.6460   2
   8   4  -7 152.195 15.1124   2
   8   4  -6 0.75394 7.25940   2
   8   4  -5 141.012 26.0103   2
   8  -4  -3 1156.73 50.2236   2
   8  -4  -2 7487.31 140.981   2
  -8  -4   1 2328.45 53.0997   2
  -8   4  -1 380.849 20.2510   2
  -8   4  -2 180.606 20.8953   2
  -8   4  -3 551.255 31.2322   2
  -8   4  -5 3232.64 89.5650   2
  -8   4  -6 32.8386 14.0295   2
  -8   4  -7-5.62352 5.70829   2
   8   5  -7 771.161 28.3409   2
   8   5  -6 1648.67 45.1791   2
   8  -5  -3 232.055 27.9083   2
   8  -5  -2 438.888 27.3634   2
  -8  -5   1 293.790 21.3535   2
  -8  -5  -1 1224.37 38.0837   2
  -8   5  -2 246.684 22.2628   2
  -8   5  -3 42.2207 14.2786   2
  -8   5  -5 68.3209 18.0493   2
  -8   5  -6 440.415 35.1033   2
   8   6  -7 214.004 15.4400   2
   8   6  -6 94.7085 15.1686   2
   8  -6  -3 1345.23 64.1496   2
  -8  -6   2-3.57860 8.45431   2
  -8  -6   1 42.9824 10.6267   2
  -8  -6  -1 366.214 36.5751   2
  -8  -6  -2 38.7564 13.3051   2
  -8   6  -3 114.176 19.3211   2
  -8   6  -5 1501.87 58.7514   2
  -8   6  -6 106.995 17.3833   2
   8   7  -7 96.2920 13.1183   2
   8   7  -6 11.4141 10.6610   2
   8  -7  -3 986.146 57.9949   2
  -8  -7   2 1687.12 89.2843   2
  -8  -7   1 24.5418 12.6708   2
  -8  -7  -1 48.1290 15.9720   2
  -8  -7  -2 2334.59 66.6494   2
  -8   7  -3 171.540 21.6445   2
  -8   7  -5 521.512 51.6044   2
  -8   7  -6 125.199 16.2127   2
  -8  -8   7 17.4551 8.34045   2
   8   8  -6 107.544 20.3594   2
   8  -8  -3 1712.89 96.0678   2
   8  -8  -2 41.7543 12.2752   2
  -8  -8   1 533.892 42.3778   2
  -8  -8  -1 739.946 45.6112   2
  -8  -8  -2 396.701 32.7314   2
  -8   8  -3 164.770 22.2777   2
  -8   8  -5 156.660 27.6541   2
  -8  -9   6 328.632 18.9809   2
   8  -9  -3-9.61391 20.3757   2
   8   9  -2 749.184 40.9577   2
  -8   9   1 2462.98 115.652   2
   8  -9   1 4782.41 94.9829   2
  -8  -9  -2 345.701 31.5383   2
  -8   9  -3 739.953 38.7264   2
  -8   9  -5 105.750 22.4564   2
  -8  10   6 33.1110 14.8050   2
  -8  10   5 187.642 33.0013   2
   8 -10  -3 385.881 35.2314   2
   8  10  -2 277.845 34.3736   2
   8  10  -1 89.0357 40.6257   2
   8  10   1-0.06342 16.2695   2
  -8 -10  -2 98.3567 18.9817   2
  -8  10  -3 622.948 29.9198   2
   8 -11  -3 35.5648 16.2659   2
   8  11  -2 117.001 22.4061   2
   8  11  -1-6.75675 26.1484   2
  -8  11  -1 506.416 44.0623   2
  -8 -11  -2-9.55573 16.5035   2
  -8  11  -3 193.130 21.0086   2
   8 -12  -3-5.41567 9.74412   2
   8  12  -2 39.1892 16.5034   2
   8  12  -1 189.838 42.0250   2
  -8 -12  -1 61.8716 15.1224   2
  -8 -12  -2 57.4184 20.4585   2
   8  13  -2 102.916 17.5399   2
   8  13  -1 64.9555 27.2881   2
  -8 -13  -1 177.316 26.9146   2
   9   0  -6 67.4835 15.6521   2
  -9   0   2 2268.77 178.040   2
  -9   0  -2 17595.2 133.865   2
  -9   0  -6 131.841 22.7766   2
   9   1  -7 487.300 25.7587   2
   9  -1  -6 26.9049 9.66762   2
   9  -1  -5 878.562 26.9127   2
   9   1  -3 3584.96 86.6869   2
  -9  -1   2 248.797 46.6186   2
  -9  -1   1 20635.2 303.214   2
  -9  -1  -1 1456.44 23.8848   2
  -9   1  -2 891.676 20.5954   2
  -9   1  -3 6321.54 59.5369   2
  -9   1  -5 226.171 29.9365   2
  -9   1  -6 230.823 18.9000   2
  -9  -1  -7 285.060 15.6581   2
   9   2  -7 549.098 26.8723   2
   9   2  -6 1173.45 39.5894   2
   9   2  -5 1348.67 43.3979   2
   9   2  -3 2092.20 96.9845   2
  -9  -2   2 2569.45 70.5631   2
  -9  -2   1 1468.51 106.729   2
  -9  -2  -1 26.6881 5.05007   2
  -9   2  -2 798.382 19.1078   2
  -9   2  -3 4031.18 50.9024   2
  -9  -2  -6 11.3578 6.21249   2
   9   3  -7 532.760 31.5341   2
   9   3  -6 587.035 22.2410   2
   9  -3  -5 3143.40 108.669   2
   9  -3  -3 64.0098 13.0150   2
  -9  -3   2 24.7991 9.91360   2
  -9  -3   1 497.662 27.1208   2
  -9   3  -1 7239.93 87.8716   2
  -9   3  -2 640.262 28.7615   2
  -9   3  -3 39.1102 10.0824   2
  -9  -3  -6 215.926 17.3822   2
   9   4  -7 131.987 14.0058   2
   9   4  -6 579.560 28.1777   2
   9  -4  -5 1825.76 84.6635   2
   9  -4  -3 28.1705 10.9499   2
  -9  -4   2 4038.21 78.7054   2
  -9  -4   1 2480.48 62.0890   2
  -9  -4  -1 1482.89 52.8647   2
  -9   4  -2 635.827 30.3760   2
  -9   4  -3 3385.90 64.5350   2
  -9   4  -5 179.578 33.7366   2
  -9   4  -6 4.40139 8.76056   2
   9   5  -7 214.737 15.8230   2
   9   5  -6 156.304 20.4543   2
   9  -5  -3 869.841 52.0564   2
   9  -5  -2 385.150 29.3160   2
   9  -5  -1 815.770 40.5398   2
  -9  -5  -1 1715.28 58.6392   2
  -9   5  -2 27.7778 14.3045   2
  -9   5  -3 51.4764 13.7129   2
  -9   5  -5 436.391 48.7463   2
  -9   5  -6 51.2867 14.4011   2
   9   6  -7 11.4891 6.63526   2
   9   6  -6 56.0985 13.5434   2
   9  -6  -3 9.68528 11.4916   2
  -9  -6   2 915.041 42.5842   2
  -9  -6   1 1356.95 49.9160   2
  -9  -6  -1 407.050 35.7047   2
  -9   6  -2 5491.91 94.7999   2
  -9   6  -3 1639.47 57.6120   2
  -9   6  -5-8.17723 15.2448   2
  -9   6  -6 177.581 19.1066   2
   9   7  -7 18.9732 8.11405   2
   9   7  -6 32.6982 15.1397   2
  -9  -7   3 786.629 40.0699   2
  -9  -7   2 421.642 39.0545   2
  -9  -7   1 7242.72 145.569   2
  -9  -7  -1 158.054 21.4522   2
  -9   7  -2 57.9404 15.9572   2
  -9   7  -3 748.480 40.3811   2
  -9   7  -5 33.1676 11.1308   2
   9   8  -6 567.976 38.5935   2
  -9   8   5 2484.84 112.206   2
   9  -8  -3 1999.62 74.6824   2
  -9   8   2 36.1168 25.2457   2
  -9  -8   1 642.549 47.2765   2
  -9  -8  -1 13.7145 12.4444   2
  -9   8  -2 335.818 28.5259   2
  -9   8  -3 8.48345 12.3720   2
  -9   8  -5 34.8426 10.0256   2
   9   9  -6 172.929 19.5180   2
  -9   9   5 719.405 61.3667   2
   9  -9  -3 400.046 36.5659   2
   9   9  -2 5.85400 18.4587   2
  -9   9   1 1463.59 90.0950   2
  -9  -9  -1-5.21903 13.1704   2
  -9  -9  -2 276.885 32.6006   2
  -9   9  -3 13.8206 10.8113   2
  -9   9  -5 78.8021 17.9576   2
  -9  10   5 27.8279 19.5383   2
   9 -10  -3 85.6289 19.0751   2
   9  10  -2 24.0879 16.3658   2
   9  10  -1 128.860 41.1041   2
   9  10   1 1245.83 54.4972   2
  -9 -10  -2 760.257 47.8577   2
  -9  10  -3 504.756 25.5356   2
  -9  11   5 7.60210 12.4825   2
   9 -11  -3 73.4461 17.4101   2
   9  11  -2 150.513 23.3733   2
   9  11  -1 31.4022 26.6027   2
  -9 -11  -1 4.35544 13.2279   2
  -9 -11  -2 371.080 46.0377   2
  -9 -11  -3 130.590 24.1531   2
   9 -12  -3 29.8559 11.7170   2
   9  12  -2 269.313 28.1691   2
   9  12  -1 14.9852 21.6654   2
  -9 -12  -1 344.027 29.9431   2
  -9 -12  -2 194.249 27.4034   2
   9  13  -1-3.44919 15.5977   2
  10   0  -6 4354.15 90.3835   2
 -10   0   2 520.931 44.1970   2
 -10   0  -2 5234.19 77.9626   2
 -10   0  -6-2.20601 9.57720   2
  10   1  -7 204.219 17.5997   2
  10   1  -6 581.171 28.7522   2
  10  -1  -5 2184.04 42.9276   2
  10   1  -3 7629.46 108.016   2
 -10  -1   2 148.026 19.1893   2
 -10  -1   1 22950.4 191.615   2
 -10   1  -1 1318.16 25.5992   2
 -10   1  -2 3024.80 42.0717   2
 -10  -1  -3 1453.34 34.9450   2
 -10  -1  -5 168.242 15.4670   2
 -10  -1  -6 563.515 26.3272   2
  10   2  -7-0.56592 8.62728   2
  10   2  -6 2332.77 47.7982   2
  10  -2  -5 516.740 29.3969   2
  10   2  -3 807.158 45.5923   2
 -10  -2   2 2630.18 76.6676   2
 -10  -2   1 328.094 22.7970   2
 -10   2  -1 1436.33 25.6700   2
 -10   2  -2 656.806 20.2564   2
 -10   2  -3 7153.47 70.0722   2
 -10  -2  -5 9.63341 7.48462   2
 -10  -2  -6 26.1101 6.51441   2
  10   3  -7 296.272 23.9064   2
  10   3  -6 111.833 11.5883   2
  10  -3  -5 14.2408 17.7777   2
  10  -3  -3 24.8392 15.7635   2
 -10  -3   2 289.924 23.1548   2
 -10  -3   1 49.5906 11.7818   2
 -10   3  -1 1966.69 50.2818   2
 -10   3  -2 512.405 23.5673   2
 -10   3  -3 4217.97 56.8832   2
 -10  -3  -5 1312.01 35.3559   2
 -10   3  -6 180.197 21.7373   2
  10   4  -7 16.9292 7.53769   2
  10   4  -6 1419.43 42.5073   2
  10  -4  -5 368.598 41.4492   2
  10  -4  -3 11.6703 25.8662   2
 -10  -4   2 2036.06 59.7813   2
 -10  -4   1 72.6047 14.1714   2
 -10   4  -1 2001.03 63.1608   2
 -10   4  -2 287.819 23.3022   2
 -10   4  -3 1325.18 59.1545   2
 -10   4  -5 90.7631 19.8060   2
 -10   4  -6 19.9552 10.7888   2
  10   5  -7 3.02305 6.91835   2
  10   5  -6 665.526 36.2817   2
  10  -5  -3 1635.18 56.4464   2
  10  -5  -2 650.025 38.8596   2
  10  -5  -1 6656.91 115.937   2
 -10  -5  -1 272.076 26.8001   2
 -10   5  -2 662.655 42.7250   2
 -10   5  -3 98.5440 15.2269   2
 -10   5  -5 81.3617 18.4657   2
 -10   5  -6 19.0144 9.78050   2
  10   6  -7 589.561 26.6978   2
  10   6  -6 1713.31 54.5460   2
  10  -6  -3 242.460 24.3616   2
 -10  -6   2 30.5327 14.6234   2
  10  -6  -1 1119.61 51.0451   2
 -10  -6  -1 1357.75 55.4079   2
 -10   6  -2 1324.51 52.2602   2
 -10   6  -3 1667.96 57.8448   2
 -10   6  -5 234.690 25.6889   2
  10   7  -7-0.08208 5.41580   2
  10   7  -6 569.741 40.7776   2
  10  -7  -3 1346.08 58.7127   2
  10  -7  -2 156.277 30.4374   2
  10  -7  -1 2244.64 94.1446   2
 -10  -7  -1 565.569 44.9299   2
 -10   7  -2 510.983 34.0410   2
 -10   7  -3 2.33920 10.7047   2
 -10   7  -5 28.9916 8.96106   2
  10   8  -6 471.087 26.3076   2
 -10   8   5 487.043 51.3000   2
 -10   8   3 220.371 40.6400   2
 -10   8   2 319.679 48.2928   2
 -10   8   1 45.3373 24.6328   2
 -10  -8  -1 2718.79 92.7723   2
 -10  -8  -2-2.29357 12.6009   2
 -10   8  -3 3477.27 77.9651   2
 -10   8  -5 127.273 16.7840   2
  10   9  -6 11.6028 6.95787   2
 -10   9   5 602.518 53.6614   2
  10  -9  -3 445.711 37.1432   2
  10   9  -2 870.818 55.6865   2
 -10   9   1 2676.94 118.793   2
 -10  -9  -1 1275.20 63.3166   2
 -10  -9  -2 195.303 27.9528   2
 -10   9  -3 274.054 22.7485   2
 -10  10   5 3.01388 11.9300   2
  10 -10  -3 38.5437 16.3387   2
  10  10  -2 11.9171 14.1556   2
  10  10  -1 103.569 22.7503   2
  10  10   1 890.358 54.4617   2
 -10 -10  -2 39.8602 14.6960   2
 -10  10  -3 536.524 28.9898   2
 -10  11   3 3.48648 14.2844   2
  10  11  -2 531.078 37.0256   2
  10  11  -1 5.67828 24.0179   2
 -10 -11  -1 8.23063 13.8790   2
 -10 -11  -2 132.311 26.3283   2
  10 -12  -3 86.2770 14.0781   2
  10  12  -2 0.09261 10.3061   2
  10  12  -1 30.2001 22.6487   2
 -10 -12  -1 56.9736 14.1727   2
  11   0  -6 3550.68 116.135   2
 -11   0   2 9439.96 170.503   2
 -11   0  -2 10285.7 108.572   2
 -11   0  -6 1605.02 55.5981   2
  11  -1  -7 32.1456 13.2525   2
  11   1  -6-4.34520 8.44402   2
  11  -1  -5 465.761 31.6297   2
  11   1  -3 3464.22 77.6633   2
 -11  -1   2 11.2466 11.1479   2
 -11  -1   1 715.885 38.7328   2
 -11   1  -1 231.534 12.6956   2
 -11   1  -2 1877.58 33.2745   2
 -11  -1  -3 4247.17 64.0394   2
 -11  -1  -5 260.143 20.6022   2
 -11  -1  -6 111.662 11.5488   2
  11   2  -8 666.158 35.4235   2
  11   2  -7 101.556 13.4831   2
  11  -2  -6 1091.33 39.1425   2
  11  -2  -5 74.6345 16.6670   2
  11   2  -3 121.570 17.5637   2
 -11  -2   2 2807.54 75.0762   2
 -11  -2   1 6140.40 83.8550   2
 -11   2  -1 2942.96 43.0462   2
 -11   2  -2 6588.74 71.1061   2
 -11  -2  -3 6.06686 7.35985   2
 -11  -2  -5 873.097 28.3548   2
 -11  -2  -6 340.943 17.9633   2
  11   3  -7 75.6744 14.1254   2
  11  -3  -6 930.367 35.7316   2
  11  -3  -5 1107.03 46.8004   2
  11  -3  -3 637.101 50.0621   2
 -11  -3   2 664.740 34.3174   2
 -11  -3   1 2614.73 65.5161   2
 -11   3  -1 46.3885 10.8043   2
 -11   3  -2 45.0170 9.28951   2
 -11   3  -3 913.989 27.5129   2
 -11  -3  -5 1418.69 34.3598   2
 -11   3  -6 146.996 17.1644   2
  11   4  -7 1066.13 55.2735   2
  11   4  -6 151.891 16.2195   2
  11  -4  -3 373.034 41.7063   2
 -11  -4   2 3516.24 81.2820   2
 -11  -4   1 7.13540 9.74424   2
 -11   4  -1 13.0886 11.5209   2
 -11   4  -2 696.436 34.9473   2
 -11   4  -3 33.3228 15.7845   2
 -11   4  -5 452.564 36.2354   2
  11   5  -7 5.14363 7.15360   2
  11   5  -6 555.381 26.1571   2
  11  -5  -3 1475.15 47.1758   2
  11  -5  -2 10550.0 151.475   2
 -11   5   1 188.227 22.4679   2
 -11   5  -1 324.492 28.4470   2
 -11   5  -2 3605.98 78.2949   2
 -11   5  -3 21.3264 11.5716   2
 -11   5  -5 183.257 23.1046   2
  11   6  -7 813.240 28.7785   2
  11   6  -6 153.861 18.3374   2
  11  -6  -3 904.499 48.4859   2
  11  -6  -2 6633.05 123.037   2
 -11   6   1 203.892 24.0281   2
 -11  -6  -1 387.441 35.4585   2
 -11   6  -2 16.8920 13.2760   2
 -11   6  -3 816.551 31.2748   2
 -11   6  -5 52.8720 13.2783   2
  11   7  -6 38.1058 10.5854   2
  11  -7  -3 611.863 41.2956   2
 -11   7   2 5580.53 175.830   2
 -11   7   1 135.410 30.8847   2
 -11  -7  -1 79.2664 20.7337   2
 -11  -7  -2 455.671 39.9963   2
 -11   7  -3 223.978 22.4971   2
  11   8  -6 2.00314 5.95580   2
 -11   8   5 3.85358 18.3520   2
 -11   8   3 269.112 43.3743   2
 -11   8   2 5.11242 22.8605   2
 -11   8   1 1890.28 101.786   2
 -11  -8  -1 2221.21 82.8091   2
 -11  -8  -2 851.445 51.9723   2
 -11   8  -3 843.050 37.6015   2
 -11   9   5 9.79660 17.7183   2
  11  -9  -3 47.4773 18.3008   2
  11   9  -2 544.987 42.8720   2
 -11   9   1 13.5515 19.1181   2
 -11  -9  -1 848.455 50.0850   2
 -11  -9  -2 99.7384 19.9122   2
 -11   9  -3 280.641 25.5806   2
 -11  10   5 555.749 39.6164   2
  11 -10  -3 166.563 21.5588   2
  11  10  -2 274.148 29.4628   2
  11  10  -1 836.347 48.0889   2
 -11 -10  -1 77.0065 19.4769   2
 -11 -10  -2 22.9895 17.8809   2
 -11  10  -3 47.6277 13.2660   2
 -11  11   3 64.7128 18.8876   2
  11  11  -2 168.962 21.3646   2
  11  11  -1 4.95316 16.3396   2
  11  11   1 13.6498 12.1825   2
 -11 -11  -2 258.419 29.9500   2
  11  12  -1 163.072 28.8580   2
  12   0  -6 806.201 57.3320   2
 -12   0   2 230.955 35.7408   2
 -12   0  -2 13.5221 8.80793   2
  12  -1  -7-0.38062 9.22667   2
  12  -1  -6 92.5712 17.5004   2
  12  -1  -5 1278.12 49.8076   2
  12   1  -3 2441.90 69.3545   2
 -12  -1   2 1168.35 52.0869   2
 -12  -1   1 387.189 31.5061   2
 -12   1  -1 1160.90 27.2487   2
 -12   1  -2 710.017 21.5727   2
 -12  -1  -3 2967.83 54.1294   2
 -12  -1  -5 358.778 22.7556   2
  12   2  -7 202.189 28.5117   2
  12  -2  -6 548.256 28.0773   2
  12   2  -5 13.7226 12.4227   2
  12  -2  -3 2112.28 64.7759   2
 -12  -2   2 47.4274 16.2321   2
 -12  -2   1 40.9359 11.9288   2
 -12   2  -1 229.937 14.2045   2
 -12  -2  -2 4190.65 63.1693   2
 -12  -2  -3 34.2335 8.56391   2
 -12  -2  -5 27.4270 7.74390   2
  12  -3  -7 115.800 15.6817   2
  12  -3  -6 42.5785 13.7913   2
  12  -3  -5 3880.95 84.3574   2
 -12   3   3 19817.2 235.640   2
 -12  -3   2 944.590 40.5294   2
 -12  -3   1 1385.79 44.0194   2
 -12   3  -1 458.075 28.4582   2
 -12  -3  -2 559.067 24.2193   2
 -12  -3  -3 329.347 18.9327   2
 -12   3  -5 2.08167 8.77400   2
  12  -4  -7 1349.00 42.1341   2
  12   4  -6 319.485 20.4952   2
  12  -4  -5 997.504 46.3672   2
  12  -4  -3 272.408 29.9917   2
  12  -4  -2 27.1504 13.8739   2
 -12  -4   1 111.466 18.4257   2
 -12   4  -1 1688.07 61.7965   2
 -12   4  -2 5209.05 92.1840   2
 -12  -4  -3 119.084 29.2026   2
 -12   4  -5 146.139 19.8247   2
  12   5  -7 2.17931 5.51327   2
  12   5  -6 3.46712 6.95998   2
  12  -5  -5 370.116 43.9445   2
 -12   5   3 548.497 41.4649   2
  12  -5  -2 122.657 20.5729   2
 -12   5   1 188.153 23.0223   2
 -12  -5  -1 3256.47 93.3633   2
 -12   5  -2 26.5685 10.1449   2
 -12   5  -3 413.711 28.5199   2
 -12   5  -5 5.14479 8.82387   2
  12   6  -6 0.99643 6.51905   2
  12  -6  -5 26.2260 22.1422   2
 -12  -6   3 22.6959 15.3428   2
 -12   6   2 150.011 24.5321   2
 -12  -6   1 1208.28 59.5774   2
 -12  -6  -1 606.457 42.4981   2
 -12   6  -2 3.17384 10.7681   2
 -12   6  -3 138.327 14.4769   2
  12   7  -6 588.235 22.6108   2
 -12   7   3 333.661 45.8775   2
 -12   7   2 105.602 29.3207   2
 -12   7   1 217.173 38.2197   2
 -12  -7  -1 169.907 20.7138   2
 -12  -7  -2 1059.10 56.8537   2
 -12   7  -3 320.309 29.8734   2
  12   8  -6 168.334 13.1198   2
  12   8  -5 42.6673 14.1244   2
  12  -8  -3 370.301 33.4535   2
 -12   8   2 670.057 62.0929   2
 -12   8   1 358.315 46.2564   2
 -12  -8  -1 131.264 22.6793   2
 -12  -8  -2 0.01340 12.6079   2
 -12   8  -3 44.6477 14.9839   2
 -12   9   5 235.122 28.2725   2
  12  -9  -3 916.515 45.9001   2
  12   9  -2 203.710 27.0122   2
 -12   9   1 273.638 38.8459   2
 -12  -9  -1 323.017 44.1435   2
 -12  -9  -2-6.14080 7.28382   2
 -12  -9  -3 61.1262 11.7480   2
 -12  10   3 59.8471 20.1070   2
  12  10  -2 7.04457 13.1776   2
  12  10  -1 89.6543 17.8638   2
  12  10   1 96.1203 19.0981   2
 -12 -10  -2 327.028 35.9070   2
 -12  11   3 89.8167 18.0481   2
 -12  11   2-2.51052 11.8810   2
  12  11  -1 210.412 35.3975   2
  12  11   1 403.675 26.9419   2
  13   0  -6 344.273 38.0094   2
 -13   0   2 828.382 65.6129   2
 -13   0  -2 354.747 23.7208   2
  13  -1  -7 41.4014 11.6342   2
  13  -1  -6 108.382 17.4346   2
  13  -1  -5 1678.50 78.7311   2
  13  -1  -3 586.149 36.9711   2
 -13   1   2 811.264 43.7267   2
 -13  -1   1 2355.40 74.5839   2
 -13   1  -1 1699.46 34.1027   2
 -13  -1  -2 336.275 19.6700   2
 -13  -1  -3 137.876 15.3333   2
 -13  -1  -5 12.7769 8.22458   2
  13  -2  -7 416.733 24.8517   2
  13  -2  -6 98.0466 13.7849   2
  13  -2  -5 13.1159 17.5889   2
 -13   2   3 9.95088 15.9282   2
 -13  -2   2 321.950 31.3087   2
 -13  -2   1 580.900 31.5224   2
 -13  -2  -1 2582.39 44.6025   2
 -13  -2  -2 3699.06 60.6693   2
 -13  -2  -3 646.001 25.4629   2
 -13  -2  -5 34.0260 6.44783   2
  13  -3  -7 206.554 17.8588   2
  13  -3  -6 26.3032 11.7714   2
  13  -3  -5 2387.58 102.248   2
 -13   3   3 22.6894 18.7874   2
 -13   3   2 71.1685 19.8127   2
 -13  -3   1 787.010 36.6437   2
 -13  -3  -1 558.481 24.1690   2
 -13  -3  -2 985.450 31.6021   2
 -13  -3  -3 94.8139 11.2071   2
 -13   3  -5 46.3079 12.9024   2
  13  -4  -7 63.1317 10.6557   2
  13  -4  -6 374.814 26.5523   2
  13  -4  -5-11.6776 17.3979   2
 -13   4   3 255.454 32.3447   2
 -13   4   2 1041.29 46.2885   2
 -13   4   1 1713.41 57.5350   2
 -13  -4  -1 2199.77 73.2865   2
 -13  -4  -2 2108.05 69.4512   2
 -13  -4  -3 555.269 29.4100   2
 -13   4  -5 60.0907 12.5940   2
  13   5  -6 155.746 13.7070   2
  13  -5  -5 327.808 40.7946   2
 -13   5   3 469.136 31.8054   2
 -13   5   2 600.059 36.6328   2
 -13   5   1 949.154 44.3874   2
 -13   5  -1 666.595 56.7487   2
 -13  -5  -2 94.1168 18.0229   2
 -13  -5  -3 228.204 25.0713   2
  13   6  -6 113.302 11.5067   2
  13  -6  -5 3.37292 17.7991   2
 -13  -6   3 94.2042 20.7337   2
 -13  -6   2 1259.52 60.7041   2
 -13  -6   1 166.398 21.5240   2
 -13  -6  -1 1780.44 67.1305   2
 -13  -6  -2 187.455 25.2497   2
 -13  -6  -3 282.848 19.4905   2
  13   7  -6 458.415 18.0539   2
  13   7  -5 223.721 20.2984   2
 -13   7   3 45.4155 23.5615   2
 -13   7   2 56.7977 23.6595   2
 -13   7   1 670.801 60.6565   2
 -13  -7  -1 1810.95 54.3890   2
 -13  -7  -2 53.6277 15.3550   2
 -13  -7  -3 5.50795 9.47696   2
  13   8  -5 15.1049 8.31499   2
  13  -8  -3 11.2894 12.9551   2
 -13   8   2 56.3531 23.3197   2
 -13   8   1-4.19622 15.6773   2
 -13  -8  -1 52.3089 15.7586   2
 -13  -8  -2 30.3388 12.0689   2
 -13  -8  -3 818.707 55.4142   2
 -13   9   3 80.9865 22.4441   2
 -13   9   2-3.72026 14.8317   2
 -13   9   1 113.775 24.7792   2
 -13  -9  -1 26.7022 16.5333   2
 -13  -9  -2 365.606 24.5964   2
 -13  10   3 77.0754 14.3711   2
 -13  10   2 17.3497 11.0251   2
  13  10  -1 274.079 24.2399   2
  13  10   1 295.564 23.1538   2
  13  11  -1 208.311 29.5694   2
  14   0  -6 649.048 45.9424   2
 -14   0   2 5880.56 192.101   2
 -14   0  -2 185.723 28.9602   2
  14  -1  -7 1067.97 34.8335   2
  14  -1  -6 36.6826 10.4158   2
 -14   1   3 1594.88 72.1979   2
 -14   1   2 402.255 39.6854   2
 -14   1   1 474.424 41.1677   2
 -14  -1  -1 37.2867 8.46492   2
 -14  -1  -2 1088.66 33.4638   2
 -14  -1  -3 11.1880 9.11145   2
  14  -2  -7 3.13284 7.76524   2
  14  -2  -6 55.4257 13.1951   2
 -14   2   3 369.770 37.9836   2
 -14   2   2 167.412 27.4816   2
 -14   2   1 722.835 37.8237   2
 -14  -2  -1 212.768 16.2423   2
 -14  -2  -2 1250.83 35.3583   2
 -14  -2  -3 200.283 19.0407   2
  14  -3  -6 23.7278 10.9593   2
  14  -3  -5 159.899 31.5154   2
 -14   3   3 626.557 33.0258   2
 -14   3   2 38.1545 19.6725   2
 -14  -3   1 2792.02 56.7375   2
 -14  -3  -1 784.234 28.1992   2
 -14  -3  -2 136.745 13.0529   2
 -14  -3  -3 307.821 18.5724   2
  14  -4  -6 32.7025 11.1022   2
  14  -4  -5 458.269 45.8684   2
 -14   4   3 868.577 53.5271   2
 -14   4   2 2.48006 10.6434   2
 -14   4   1 187.945 22.4907   2
 -14  -4  -1 798.193 44.5931   2
 -14  -4  -2 356.181 30.0304   2
 -14  -4  -3 65.9711 15.4422   2
  14  -5  -6 418.017 26.0228   2
  14  -5  -5 224.716 32.7774   2
 -14   5   3 2.54185 10.3766   2
 -14   5   2 89.7020 17.8008   2
 -14   5   1 132.689 19.2135   2
 -14  -5  -1 15.6242 12.8775   2
 -14  -5  -2 17.0668 9.51564   2
 -14  -5  -3 24.6020 8.56074   2
  14   6  -6 207.926 19.7359   2
  14  -6  -5 118.325 24.0035   2
 -14   6   3 297.155 30.3780   2
 -14  -6   2 1359.07 50.4951   2
 -14   6   1 441.348 37.2517   2
 -14  -6  -1 3456.17 71.6121   2
 -14  -6  -2 1.50991 10.9485   2
 -14  -6  -3 413.309 20.7598   2
  14   7  -5 797.831 32.4900   2
 -14   7   3-1.43527 10.6948   2
 -14   7   2 350.639 32.2394   2
 -14   7   1 12.4442 20.3014   2
 -14  -7  -1 173.906 17.2494   2
 -14  -7  -2 1409.07 51.8925   2
 -14  -7  -3 18.8147 9.28280   2
  14   8  -5 190.282 14.9210   2
 -14   8   3 63.5519 15.5704   2
 -14   8   2 4.77220 12.7417   2
 -14   8   1-3.60683 15.2563   2
 -14  -8  -1 874.382 41.2100   2
 -14  -8  -2 432.648 26.7527   2
  14  -9  -4 524.577 40.1184   2
 -14   9   3 145.507 18.2884   2
 -14   9   2 186.243 21.1282   2
  14   9  -1 159.815 20.3273   2
  14   9   1 11.1968 10.3927   2
 -14  10   2-5.00712 7.07406   2
  14  10  -1 5.16260 8.04833   2
 -15   0   2 41.1010 28.1532   2
 -15   0  -2 3446.16 106.174   2
  15  -1  -6 5.59560 15.7369   2
  15  -1  -5 340.976 23.9768   2
 -15   1   3 617.478 46.9512   2
 -15   1   2 245.959 33.1083   2
 -15  -1   1 1963.04 46.2422   2
 -15  -1  -1 797.226 28.0737   2
 -15  -1  -2 297.611 23.6140   2
 -15  -1  -3 0.53183 5.97584   2
  15  -2  -6 794.193 50.1713   2
  15  -2  -5 11.6710 8.03603   2
  15  -2  -3 1757.44 43.6890   2
 -15   2   2 707.858 49.9467   2
 -15   2   1 412.390 19.9612   2
 -15  -2  -1 16.7546 7.72918   2
 -15  -2  -2 895.669 28.6181   2
 -15  -2  -3 2.21695 6.30786   2
  15  -3  -6 15.3171 13.8737   2
  15  -3  -5 29.7256 13.4914   2
 -15   3   3 1372.51 46.4377   2
 -15   3   2 571.775 45.0767   2
 -15  -3   1 2239.09 42.7623   2
 -15  -3  -1 3981.17 58.2410   2
 -15  -3  -2 7.00248 6.28943   2
 -15  -3  -3 66.8599 21.7818   2
  15  -4  -6 877.320 48.2900   2
  15  -4  -5 12.0951 15.3419   2
 -15   4   3 74.6431 19.4633   2
 -15   4   2 478.674 31.4712   2
 -15   4   1 255.932 24.0502   2
 -15  -4  -1 388.107 30.7404   2
 -15  -4  -2 350.246 27.3684   2
 -15  -4  -3 521.392 28.5241   2
  15   5  -5 218.380 18.2600   2
 -15   5   3 18.5972 14.3556   2
 -15   5   2 139.468 18.7781   2
 -15   5   1 321.331 25.6015   2
 -15  -5  -1 31.3957 13.2867   2
 -15  -5  -2 200.055 17.3184   2
 -15  -5  -3-0.76551 5.60301   2
  15   6  -5 105.835 13.1961   2
 -15   6   3 151.236 21.6818   2
 -15   6   2-1.49445 10.9889   2
 -15   6   1 491.908 48.0891   2
 -15  -6  -1 364.489 23.0675   2
 -15  -6  -2 568.066 24.3711   2
 -15  -6  -3 219.740 27.1063   2
  15  -7  -5 46.6275 17.1911   2
 -15   7   3 90.8763 16.9942   2
 -15   7   2 584.551 36.9919   2
 -15   7   1 89.6655 24.0722   2
 -15  -7  -1 19.8939 8.15136   2
 -15  -7  -2 529.795 29.0362   2
 -15   8   3 816.690 37.9050   2
 -15   8   2 120.040 17.3360   2
 -15   8   1 146.506 24.2261   2
 -15  -8  -1 181.564 24.3051   2
 -15   9   2 301.892 21.7012   2
  15   9  -1 207.207 15.2160   2
  16   0  -6 22.6829 15.2256   2
 -16   0   2 22.1368 22.1251   2
 -16   0  -2 2582.55 82.8036   2
  16  -1  -6 6.72121 12.9238   2
  16  -1  -5 3004.90 51.5694   2
  16  -1  -3 2396.42 49.3514   2
 -16   1   2 32.7282 16.9428   2
 -16  -1   1 55.3574 10.6868   2
 -16  -1  -1 508.506 24.2545   2
 -16  -1  -2 48.6051 10.9649   2
 -16  -1  -3 128.850 12.5066   2
  16  -2  -6 594.448 39.0336   2
  16  -2  -5 927.854 28.4920   2
 -16   2   3 60.3330 10.5832   2
 -16   2   2-1.73580 12.8669   2
 -16   2   1-2.26524 6.86928   2
 -16  -2  -1 254.318 14.0660   2
 -16  -2  -2 873.889 33.6095   2
 -16  -2  -3 21.6511 5.83608   2
  16  -3  -5 57.8411 11.0932   2
 -16   3   3 284.065 21.9589   2
 -16   3   2 199.992 19.5784   2
 -16  -3   1 438.064 19.2797   2
 -16  -3  -1 29.2464 7.78951   2
 -16  -3  -2 6.35703 14.1548   2
 -16   3  -3 223.317 21.6501   2
  16  -4  -5 4.82588 12.1738   2
 -16   4   3 23.9086 15.0690   2
 -16   4   2 78.2305 20.2251   2
 -16   4   1 256.981 26.7610   2
 -16  -4  -1 409.517 28.7924   2
 -16  -4  -2 267.348 18.7388   2
 -16   4  -3 1409.95 48.0917   2
  16  -5  -5 86.8827 17.5201   2
 -16  -5   3 611.917 39.7710   2
 -16  -5   2 1130.71 41.6331   2
 -16   5   1 199.784 30.7243   2
 -16  -5  -1 75.8687 12.5570   2
 -16  -5  -2 112.697 12.5413   2
 -16   6   3 28.5066 20.2518   2
 -16   6   2 57.6225 14.9281   2
 -16   6   1 134.948 25.5887   2
 -16  -6  -1 195.649 15.8623   2
 -16  -6  -2 379.690 23.4260   2
 -16   7   3 153.404 17.3548   2
 -16   7   2 92.6491 15.4922   2
 -16   7   1-2.70856 9.70148   2
 -16  -7  -1 134.658 11.6203   2
 -16   8   2 144.011 15.7410   2
 -16   8   1 10.7505 10.4039   2
 -17   0   2 75.2006 16.0628   2
 -17   0  -2 142.364 19.8569   2
  17  -1  -5 1076.57 27.7674   2
 -17   1   3 529.834 23.0792   2
 -17   1   2 80.2259 10.9618   2
 -17  -1   1 1694.16 38.8359   2
 -17  -1  -1 109.317 14.2965   2
 -17  -1  -2 155.527 13.7621   2
  17  -2  -5 113.036 10.1220   2
 -17   2   3 80.0586 10.4253   2
 -17  -2   2 40.6236 9.03865   2
 -17  -2   1 99.1706 12.3670   2
 -17  -2  -1 323.741 17.9963   2
 -17  -2  -2 177.534 13.9946   2
  17  -3  -5 647.126 38.4042   2
  17  -3  -3 218.263 14.6815   2
 -17   3   2 166.879 11.6190   2
 -17  -3   1 95.2372 10.3669   2
 -17  -3  -1 117.258 15.5460   2
 -17  -3  -2 143.985 24.2692   2
 -17   4   3 38.6146 14.9080   2
 -17   4   2 0.70116 11.6364   2
 -17  -4   1 57.6116 13.8726   2
 -17  -4  -1 133.910 15.4019   2
 -17  -4  -2 362.369 20.3550   2
 -17   5   3 431.524 44.8342   2
 -17   5   2 717.480 35.8821   2
 -17   5   1 171.733 25.5450   2
 -17  -5  -1 56.9226 9.14796   2
 -17   6   3 3.13967 13.8773   2
 -17   6   2 33.8172 11.2173   2
 -17   6   1 177.398 23.9922   2
 -17   7   2 135.478 18.8494   2
 -17   7   1-1.95193 6.66494   2
 -18   0   2 11.2669 6.49590   2
  18   1  -3 196.393 10.1730   2
 -18   1   2 95.1074 8.07222   2
 -18  -1   1 0.63067 6.21179   2
 -18  -1  -1 169.649 14.1111   2
  18  -2  -3 442.214 13.9712   2
 -18  -2   2 1703.14 26.8588   2
 -18  -2   1 46.5378 8.39408   2
 -18  -2  -1 40.8976 7.71452   2
 -18   3   3 361.890 27.9029   2
 -18   3   2 183.748 14.9329   2
 -18  -3   1 525.319 45.3151   2
 -18   4   3 46.8284 17.9946   2
 -18   4   2 462.263 42.2429   2
 -18   4   1 135.722 19.6090   2
 -18   5   2 75.9203 19.9289   2
 -18   5   1 57.8699 13.5695   2
 -19   0   2 907.773 25.3695   2
 -19   1   3 48.4626 5.15268   2
 -19  -1   2 16.3313 4.42499   2
 -19  -1   1 570.603 22.4736   2
 -19   2   2 190.081 8.34040   2
 -19  -2   1 0.54821 3.42894   2
   0   0   0 0.00000 0.00000   0
;
_shelx_hkl_checksum     20276
_shelx_res_file
;
TITL exp_179_k-1_twin1_hklf4 in P2(1)/c
    ny2008_rev.res
    created by SHELXL-2018/3 at 09:59:09 on 18-Nov-2024
REM P2(1)/c (#14 in standard setting)
CELL 1.54184  16.129822  12.373564   7.467447  90.0000 100.1900  90.0000
ZERR    4   0.000341   0.000306   0.000161   0.0000   0.0021   0.0000
LATT  1
SYMM -x, y+1/2,-z+1/2
SFAC C H N O CL
UNIT 52 76 4 8 8
LIST 4
acta
L.S. 14
BOND $H
MERG 0
DFIX N2 H2A 0.92
DFIX N2 H2B 0.92
EQIV $1 x, y, z-1
HTAB C1 Cl2_$1
EQIV $2 -x+2, -y+1, -z+2
HTAB N2 Cl2_$2
HTAB N2 Cl1
HTAB N2 Cl2
EQIV $3 x, -y+3/2, z-1/2
HTAB C11 Cl1_$3
HTAB C12 Cl2_$3
CONF
FMAP 2
PLAN 5
WGHT    0.112200    0.053700
BASF   0.38361
FVAR       3.97447
CL1   5    0.775367    0.664035    0.751050    11.00000    0.06457    0.05351 =
         0.08262   -0.01769    0.00940    0.00718
CL2   5    0.912475    0.524471    1.181304    11.00000    0.04394    0.07145 =
         0.03650   -0.00085    0.00746    0.00062
O1    4    0.515329    0.357854    0.376287    11.00000    0.04242    0.09960 =
         0.07595    0.00995   -0.00634   -0.02254
O2    4    0.586149    0.472135    0.156593    11.00000    0.04834    0.08620 =
         0.05122    0.01042   -0.01197   -0.00475
C1    1    0.850375    0.498289    0.598139    11.00000    0.03693    0.03822 =
         0.03063    0.00230    0.00191   -0.00270
AFIX  13
H1A   2    0.884823    0.477867    0.507792    11.00000   -1.20000
AFIX   0
N2    3    0.894149    0.457057    0.779853    11.00000    0.03586    0.04180 =
         0.03259    0.00159    0.00079   -0.00116
H2A   2    0.953588    0.465337    0.790776    11.00000   -1.20000
H2B   2    0.882952    0.497534    0.876036    11.00000   -1.20000
C3    1    0.875204    0.341882    0.813690    11.00000    0.04763    0.04112 =
         0.04710    0.00661   -0.00151    0.00408
AFIX  23
H3A   2    0.908683    0.318072    0.927730    11.00000   -1.20000
H3B   2    0.889133    0.296935    0.716790    11.00000   -1.20000
AFIX   0
C4    1    0.782575    0.331405    0.821505    11.00000    0.05169    0.04650 =
         0.04778    0.01290    0.00087   -0.00703
AFIX  23
H4A   2    0.770169    0.370253    0.926464    11.00000   -1.20000
H4B   2    0.768603    0.255903    0.834578    11.00000   -1.20000
AFIX   0
C4A   1    0.729796    0.376681    0.649710    11.00000    0.04263    0.04029 =
         0.04052    0.00118    0.00397   -0.00270
C5    1    0.645917    0.344524    0.595712    11.00000    0.04554    0.04958 =
         0.05516    0.00347    0.00735   -0.01118
AFIX  43
H5A   2    0.621781    0.297843    0.669519    11.00000   -1.20000
AFIX   0
C6    1    0.598372    0.380754    0.435109    11.00000    0.03902    0.05594 =
         0.05550   -0.00271    0.00004   -0.00833
C7    1    0.636497    0.445785    0.318151    11.00000    0.04280    0.05320 =
         0.04185   -0.00088   -0.00356   -0.00035
C8    1    0.718444    0.478870    0.371355    11.00000    0.03961    0.04549 =
         0.03773    0.00093    0.00316   -0.00321
AFIX  43
H8A   2    0.743570    0.522290    0.294466    11.00000   -1.20000
AFIX   0
C8A   1    0.764612    0.447680    0.540898    11.00000    0.03712    0.03669 =
         0.03526   -0.00242    0.00219   -0.00099
C9    1    0.470350    0.311397    0.502561    11.00000    0.04691    0.13719 =
         0.11358    0.02811    0.00208   -0.03048
AFIX  33
H9A   2    0.413028    0.299237    0.445017    11.00000   -1.50000
H9B   2    0.495855    0.243834    0.544775    11.00000   -1.50000
H9C   2    0.471544    0.359488    0.603867    11.00000   -1.50000
AFIX   0
C10   1    0.623418    0.530582    0.028398    11.00000    0.06277    0.09579 =
         0.04884    0.01778   -0.00601    0.00660
AFIX  33
H10A  2    0.581969    0.544019   -0.078361    11.00000   -1.50000
H10B  2    0.644673    0.598139    0.080729    11.00000   -1.50000
H10C  2    0.668884    0.489221   -0.004100    11.00000   -1.50000
AFIX   0
C11   1    0.846591    0.621256    0.602202    11.00000    0.04646    0.03802 =
         0.04825    0.00385   -0.00190   -0.00293
AFIX  13
H11A  2    0.822722    0.645643    0.478997    11.00000   -1.20000
AFIX   0
C12   1    0.930586    0.677150    0.657399    11.00000    0.05581    0.04621 =
         0.08724    0.00391   -0.00289   -0.01496
AFIX  33
H12A  2    0.922258    0.753986    0.656226    11.00000   -1.50000
H12B  2    0.955872    0.654494    0.777642    11.00000   -1.50000
H12C  2    0.966957    0.658458    0.573374    11.00000   -1.50000
AFIX   0
HKLF 5
REM  exp_179_k-1_twin1_hklf4 in P2(1)/c
REM wR2 = 0.1551, GooF = S = 1.090, Restrained GooF = 1.090 for all data
REM R1 = 0.0502 for 4142 Fo > 4sig(Fo) and 0.0538 for all 4641 data
REM 170 parameters refined using 2 restraints
END
WGHT      0.1114      0.0596
REM Highest difference peak  0.322,  deepest hole -0.256,  1-sigma level  0.053
Q1    1   0.8602  0.5346  1.1667  11.00000  0.05    0.32
Q2    1   0.9679  0.5374  1.1867  11.00000  0.05    0.30
Q3    1   0.8975  0.5278  1.3199  11.00000  0.05    0.29
Q4    1   0.8302  0.6592  0.7735  11.00000  0.05    0.28
Q5    1   0.9261  0.5253  1.0519  11.00000  0.05    0.28
;
_shelx_res_checksum     66022
data_GLOBAL
_journal_date_recd_electronic     2024-07-10
_journal_date_accepted     2024-11-19
_journal_name_full     'Acta Crystallographica, Section E'
_journal_year     2024
_journal_volume     80
_journal_issue      1
_journal_page_first     0
_journal_page_last     0
_journal_paper_category     GO
_journal_paper_doi     10.1107/S2056989024011277
_journal_coeditor_code     NY2008
_publ_contact_author_name     ' K.K.Turgunov'
_publ_contact_author_address
;
S.Yunusov Institute of the Chemistry of Plant Substances
Academy of Sciences of Uzbekistan
Mirzo Ulugbek Str., 77,
Tashkent 100170, Uzbekistan
;
_publ_contact_author_email     'kk_turgunov@rambler.ru'
_publ_contact_author_fax     '+998 71 120-64-75'
_publ_contact_author_phone     '+998 71 262-78-97'
_publ_section_title
;
Crystal structure of
1-(1-chloroethyl)-6,7-dimethoxy-1,2,3,4-tetrahydroisoquinolinium chloride
;
loop_
    _publ_author_name
    _publ_author_footnote
    _publ_author_address
    'Urunbaeva, Ziroat E' .
;
Samarkand State University named after Sh. Rashidov
University blv. 15, Samarkand 140104,
Uzbekistan
;
    'Turgunov, Kambarali K.' .
;
S. Yunusov Institute of the Chemistry of Plant Substances Academy of Sciences \
of Uzbekistan, Mirzo Ulugbek Str., 77, Tashkent 100170,
Uzbekistan
Turin Polytechnic University in Tashkent 100095, 17 Little Ring Road, Tashkent,
Uzbekistan
;
    'Saidov, Abdusalom Sh' .
;
Samarkand State University named after Sh. Rashidov
University blv. 15, Samarkand 140104,
Uzbekistan
;
    'Vinogradova, Valentina I.' .
;
S. Yunusov Institute of the Chemistry of Plant Substances Academy of Sciences \
of Uzbekistan, Mirzo Ulugbek Str., 77, Tashkent 100170,
Uzbekistan
;
_publ_section_synopsis
;
The title compound crystallizes in the monoclinic <i>P</i>2~1~/<i>c</i> (No. 14)
space group. The asymmetric unit of the crystal contains one independent
molecule with an <i>1R</i>, <i>11R</i> configuration of chiral carbon atoms.
;
