# Supplementary material for: Crystal structure of 1-(1-chloro­eth­yl)-6,7-dimeth­oxy-1,2,3,4-tetra­hydro­isoquinolinium chloride
Source: Acta Crystallogr E Crystallogr Commun. 2024 Nov 28;80(Pt 12):1322–5. doi: 10.1107/S2056989024011277 (PMC11789181; doi:10.1107/S2056989024011277)
Supplement: Supplementary file 2 [file e-80-01322-Isup2.hkl]

data_I                                                                          
_shelx_title ' exp_179_k-1_twin1_hklf4 in P2(1)/c'                              
_shelx_refln_list_code          4                                               
_shelx_F_calc_maximum      143.17                                               
_exptl_crystal_F_000       616.00                                               
_reflns_d_resolution_high  0.8299                                               
                                                                                
loop_                                                                           
 _space_group_symop_operation_xyz                                               
 'x, y, z'                                                                      
 '-x, y+1/2, -z+1/2'                                                            
 '-x, -y, -z'                                                                   
 'x, -y-1/2, z-1/2'                                                             
                                                                                
_cell_length_a    16.1298                                                       
_cell_length_b    12.3736                                                       
_cell_length_c     7.4674                                                       
_cell_angle_alpha  90.000                                                       
_cell_angle_beta  100.190                                                       
_cell_angle_gamma  90.000                                                       
                                                                                
_shelx_F_squared_multiplier     1.000                                           
                                                                                
loop_                                                                           
 _refln_index_h                                                                 
 _refln_index_k                                                                 
 _refln_index_l                                                                 
 _refln_F_squared_calc                                                          
 _refln_F_squared_meas                                                          
 _refln_F_squared_sigma                                                         
 _refln_observed_status                                                         
   0   0  -2       4037.23       3673.50        12.73 o                         
   0   0  -6        170.67        169.70         4.00 o                         
   0   0  -8        122.98        143.07         3.68 o                         
   0  -1  -1       1504.01       1384.91         5.12 o                         
   0  -1  -2       2281.35       2228.39         8.24 o                         
   0   1  -3        901.71        809.79         7.01 o                         
   0  -1  -4        322.99        322.35         9.57 o                         
   0  -1  -5       1687.27       1847.25         7.31 o                         
   0   1  -5       1870.73       1896.43        16.72 o                         
   0  -1  -6         16.94         18.20         1.04 o                         
   0  -1  -7         12.61         13.72         1.17 o                         
   0   1  -8         15.63         15.85         1.17 o                         
   0   2   0      12089.49      12022.90        38.20 o                         
   0   2  -1        447.53        403.66         2.87 o                         
   0   2  -2         31.57         27.02         1.11 o                         
   0  -2  -3         19.53         12.90         1.03 o                         
   0   2  -4        789.92        854.15        13.57 o                         
   0  -2  -5         80.27         74.10         1.52 o                         
   0  -2  -5         99.24         90.97         3.90 o                         
   0  -2  -6        266.36        286.19         3.77 o                         
   0  -2  -7        220.38        248.53         5.11 o                         
   0  -2  -8         98.62        117.77         2.75 o                         
   0   3  -1       3774.05       3735.24        13.61 o                         
   0  -3  -2        569.68        571.79         7.08 o                         
   0   3  -3        688.40        705.35         9.48 o                         
   0  -3  -4         78.79         79.55         2.13 o                         
   0  -3  -5        105.77        105.05         2.42 o                         
   0  -3  -5        121.40        135.38         4.86 o                         
   0  -3  -6         26.64         24.26         1.08 o                         
   0  -3  -7          3.10          4.70         0.77 o                         
   0   3  -8         27.54         25.80         1.70 o                         
   0   4   0         24.66         32.09         4.46 o                         
   0   4  -1       1172.06       1163.27         8.66 o                         
   0   4  -2         10.62          8.90         1.15 o                         
   0  -4  -3        619.79        626.01        12.10 o                         
   0   4  -4        212.58        229.43         2.86 o                         
   0  -4  -5        352.30        387.34         5.44 o                         
   0  -4  -5        411.73        451.56         8.04 o                         
   0  -4  -6        253.69        269.32         4.31 o                         
   0  -4  -7          0.79          0.92         0.69 o                         
   0  -4  -8         40.04         51.58         3.10 o                         
   0   5  -1        230.15        223.01         6.70 o                         
   0   5  -2          1.02          2.26         0.79 o                         
   0   5  -3        460.38        499.99        16.22 o                         
   0   5  -4        375.33        387.34         5.82 o                         
   0  -5  -5        170.42        177.63         4.93 o                         
   0   5  -5        220.89        232.07         4.45 o                         
   0  -5  -6         44.88         44.20         1.82 o                         
   0  -5  -7          0.70          1.03         0.69 o                         
   0  -5  -8         10.33         13.58         1.70 o                         
   0   6   0      15263.79      17570.89       115.11 o                         
   0   6  -1        386.79        385.14         9.81 o                         
   0   6  -2       1230.91       1044.51        16.90 o                         
   0   6  -3          6.06          4.30         0.74 o                         
   0   6  -4         34.63         36.68         2.16 o                         
   0  -6  -5        225.07        251.42        15.50 o                         
   0  -6  -5        279.23        310.74         5.25 o                         
   0  -6  -6          5.68          5.86         0.79 o                         
   0  -6  -7         22.22         22.03         1.52 o                         
   0  -6  -8          3.92          5.29         1.16 o                         
   0   7  -1         61.49         85.22         5.21 o                         
   0   7  -2        354.42        349.89         5.51 o                         
   0   7  -3         26.16         20.12         2.05 o                         
   0   7  -4       1073.66       1060.88        16.30 o                         
   0  -7  -5        530.77        570.40        10.58 o                         
   0  -7  -5        562.96        581.02        11.02 o                         
   0  -7  -6         68.32         66.30         2.70 o                         
   0  -7  -7          1.96          4.37         1.16 o                         
   0  -8   0         35.75         39.57         3.43 o                         
   0   8  -1          0.72          1.30         0.53 o                         
   0   8  -2        125.51        118.84         2.98 o                         
   0   8  -3         56.68         51.10         3.36 o                         
   0  -8  -4        486.61        480.25        11.62 o                         
   0   8  -5          5.96          6.78         1.36 o                         
   0  -8  -6          0.61          0.88         0.58 o                         
   0  -8  -7        145.05        157.10         3.56 o                         
   0   9  -1         17.77         14.67         1.35 o                         
   0   9  -2        109.23        115.88         3.14 o                         
   0   9  -3         45.22         43.04         2.17 o                         
   0   9  -4         38.96         38.82         2.37 o                         
   0  -9  -5         19.10         18.76         1.81 o                         
   0  -9  -6          5.54          4.32         0.89 o                         
   0  -9  -7          3.12          3.57         0.63 o                         
   0  10   0        778.00       1098.03        18.18 o                         
   0  10   1        220.43        234.25         5.89 o                         
   0  10  -2        157.84        145.95         3.83 o                         
   0  10   3        292.11        294.92         7.10 o                         
   0  10   4         75.46         70.87         4.68 o                         
   0  10   5         24.10         23.65         1.79 o                         
   0  10   6          0.24         -0.18         0.85 o                         
   0  11  -1          1.79          0.28         1.02 o                         
   0 -11  -2         37.66         33.48         2.20 o                         
   0  11  -3         11.50          9.50         1.54 o                         
   0  11  -4         27.04         25.53         2.80 o                         
   0  11   5          5.97          8.38         1.85 o                         
   0 -12   0          9.70          7.56         2.41 o                         
   0 -12  -1          8.74         16.98         3.37 o                         
   0  12  -2         69.56         66.99         3.79 o                         
   0  12   3         52.52         44.29         2.25 o                         
   0  12  -4         16.76         18.52         2.18 o                         
   0  12   5         16.21         23.70         2.05 o                         
   0 -13  -1         28.56         30.29         4.13 o                         
   0  13  -2         46.69         38.26         2.70 o                         
   0  13  -3          3.41          0.73         1.72 o                         
   0 -14   0         93.26        107.54         7.88 o                         
   0 -14  -1          2.33          1.34         1.78 o                         
   0 -14  -2         25.34         32.99         3.09 o                         
   1   0  -8        159.97        187.09         6.24 o                         
   1   0  -6         49.09         57.29         1.95 o                         
   1   0  -4         82.19        101.29         5.47 o                         
   1   0  -2      11032.42      10785.21        31.21 o                         
   1   0   0        255.15        211.45         1.90 o                         
  -1   0  -2       1725.94       1521.15         9.78 o                         
  -1   0  -4       1181.35       1271.65        24.53 o                         
  -1   0  -6          3.99          3.93         0.73 o                         
  -1   0  -8        218.39        236.36         6.60 o                         
   1  -1  -8         24.38         27.49         1.50 o                         
   1   1  -7        343.96        371.36         3.85 o                         
   1   1  -6         87.54        100.79         1.81 o                         
   1  -1  -5       1518.80       1582.56         6.53 o                         
   1  -1  -4        179.54        162.54         7.06 o                         
   1  -1  -3       1861.14       1740.68        10.22 o                         
   1  -1  -2          4.16          2.36         0.43 o                         
   1  -1  -1       1700.06       1474.25         5.32 o                         
   1   1   0        136.47        148.22         2.65 o                         
  -1   1  -1         42.48         26.44         0.62 o                         
  -1  -1  -2       1336.94       1181.39         5.56 o                         
  -1   1  -3       1128.23       1116.96         9.38 o                         
  -1  -1  -4       1261.57       1288.75        15.02 o                         
  -1   1  -5          0.02          0.22         0.34 o                         
  -1  -1  -6        148.03        132.83         2.35 o                         
  -1  -1  -7         28.10         30.87         2.05 o                         
  -1  -1  -8         54.62         61.20         2.05 o                         
   1  -2  -8        106.12        123.63         2.80 o                         
   1  -2  -7         65.54         67.33         1.87 o                         
   1  -2  -6         34.78         40.76         1.30 o                         
   1   2  -5         84.10         81.79         1.67 o                         
   1  -2  -5         88.15         87.72         3.73 o                         
   1   2  -4        308.27        324.10         8.35 o                         
   1  -2  -3          5.81          5.54         1.15 o                         
   1  -2  -2        630.85        665.15         7.20 o                         
   1   2  -1       2353.67       2361.58        11.14 o                         
  -1  -2  -1        141.06        125.30         1.62 o                         
  -1   2  -2        106.88        108.13         2.15 o                         
  -1  -2  -3         29.02         30.40         1.47 o                         
  -1  -2  -4          4.79          6.70         2.72 o                         
  -1  -2  -5         16.83          8.90         0.72 o                         
  -1  -2  -5         76.81         75.59         3.67 o                         
  -1  -2  -6         70.67         76.98         1.66 o                         
  -1  -2  -7         31.59         43.90         2.25 o                         
  -1  -2  -8        199.09        239.73         3.68 o                         
   1   3  -8          4.96          5.23         0.99 o                         
   1   3  -7         60.16         62.53         2.09 o                         
   1  -3  -6          0.23         -0.06         0.42 o                         
   1  -3  -5        650.45        692.54         7.39 o                         
   1  -3  -5        913.69        969.20        11.10 o                         
   1  -3  -4        395.27        429.72        10.08 o                         
   1  -3  -3          4.23          5.60         0.99 o                         
   1   3  -2         22.69         27.31         2.88 o                         
   1   3  -1      20497.26      19824.71        32.84 o                         
   1   3   0       1599.30       1647.66        10.43 o                         
  -1   3  -1       4667.43       4373.29        13.68 o                         
  -1   3  -2         41.36         40.27         1.88 o                         
  -1  -3  -3       1972.19       1916.15        15.48 o                         
  -1  -3  -4        348.19        352.73         4.03 o                         
  -1  -3  -5         26.54         21.56         1.02 o                         
  -1  -3  -5        142.17        145.07         5.13 o                         
  -1  -3  -6          9.08         11.03         0.88 o                         
  -1  -3  -7          1.54          1.35         0.56 o                         
  -1  -3  -8          3.73          5.11         0.91 o                         
   1  -4  -8         67.30         72.27         3.57 o                         
   1  -4  -7         26.40         29.65         1.89 o                         
   1  -4  -6        139.43        155.26         3.29 o                         
   1  -4  -5         40.48         40.11         1.81 o                         
   1   4  -5         51.84         52.59         2.94 o                         
   1  -4  -4        539.81        546.20         5.29 o                         
   1   4  -3        385.70        395.37         7.61 o                         
   1   4  -2        126.94        118.06         4.70 o                         
   1   4  -1       5756.48       6271.66        21.24 o                         
  -1   4   0       1450.79       1479.02        12.65 o                         
  -1   4  -1        176.39        148.28         3.80 o                         
  -1   4  -2          3.31          4.82         0.95 o                         
  -1   4  -3          0.04         -0.45         0.45 o                         
  -1  -4  -4        213.65        206.91         3.17 o                         
  -1  -4  -5        315.12        310.24         3.66 o                         
  -1  -4  -6        132.24        159.62         3.36 o                         
  -1  -4  -7         12.01         10.48         0.96 o                         
  -1  -4  -8         84.15        107.98         4.11 o                         
   1  -5  -8         66.98         66.20         3.25 o                         
   1  -5  -7         50.30         59.50         2.47 o                         
   1  -5  -6        204.03        225.71         3.95 o                         
   1  -5  -5        549.79        560.81         6.60 o                         
   1  -5  -5        558.13        591.34         9.46 o                         
   1  -5  -4       1115.27       1176.80         9.87 o                         
   1  -5  -3        267.23        283.49         8.62 o                         
   1   5  -2        863.79        830.58        13.65 o                         
   1   5  -1          8.05          5.36         0.82 o                         
   1   5   0       1067.65       1152.73        18.98 o                         
  -1   5  -1         39.69         33.88         2.08 o                         
  -1   5  -2         48.98         50.72         2.74 o                         
  -1   5  -3          5.05          3.68         1.66 o                         
  -1   5  -4         62.32         63.12         2.76 o                         
  -1  -5  -5         12.62         11.42         1.09 o                         
  -1  -5  -5         12.74         12.00         1.98 o                         
  -1  -5  -6         81.95         87.29         2.51 o                         
  -1  -5  -7         13.94         14.08         1.33 o                         
  -1  -5  -8         72.62         82.97         3.44 o                         
   1  -6  -8         13.90         14.75         1.63 o                         
   1  -6  -7         39.12         39.72         1.97 o                         
   1  -6  -6         22.74         24.46         1.39 o                         
   1  -6  -5         40.84         42.10         6.48 o                         
   1  -6  -5        220.30        235.73         4.57 o                         
   1  -6  -4         51.57         57.12         3.32 o                         
   1  -6  -3         56.18         45.78         1.80 o                         
   1   6  -2        514.52        541.72        12.10 o                         
   1   6  -1       1671.85       1937.04        14.76 o                         
   1   6   0        683.30        783.19        26.75 o                         
  -1   6  -1        325.00        282.04         8.58 o                         
  -1   6  -2        189.08        152.05         5.12 o                         
  -1   6  -3        196.75        201.86         3.22 o                         
  -1  -6  -4        299.46        314.14         5.38 o                         
  -1  -6  -5         70.69         74.50         3.85 o                         
  -1  -6  -5        104.42        116.70         3.52 o                         
  -1  -6  -6          9.52          9.68         0.95 o                         
  -1  -6  -7         10.02         11.51         1.76 o                         
   1  -7  -7         39.62         39.01         2.74 o                         
   1  -7  -6         24.90         25.88         1.75 o                         
   1  -7  -5          7.03          8.85         1.45 o                         
   1  -7  -5         20.90         20.31         2.48 o                         
   1  -7  -4         49.85         46.77         2.73 o                         
   1   7  -3        179.73        161.16         3.47 o                         
   1   7  -2         87.22         95.19         2.95 o                         
   1   7  -1        593.11        697.47        11.30 o                         
  -1   7   0         31.66         21.21         2.48 o                         
  -1   7  -1        166.45        165.54         6.09 o                         
  -1   7  -2       1215.55       1099.01         9.74 o                         
  -1   7  -3         33.42         26.82         2.36 o                         
  -1   7  -4        764.76        750.15        10.45 o                         
  -1  -7  -5          2.00          0.91         0.77 o                         
  -1  -7  -6         47.32         42.60         2.19 o                         
  -1  -7  -7         27.93         37.94         2.65 o                         
  -1   8   7         47.27         43.03         2.01 o                         
   1  -8  -6         25.58         30.29         2.63 o                         
   1  -8  -5        203.88        208.58         6.72 o                         
   1  -8  -4         34.29         35.51         2.33 o                         
   1   8  -3         23.64         17.09         1.66 o                         
   1   8  -2         34.01         31.33         1.47 o                         
   1   8  -1        931.93        968.65         8.76 o                         
  -1   8   0         10.55          7.54         1.10 o                         
  -1   8  -1        171.32        157.94         3.94 o                         
  -1   8  -2        113.44        117.17         2.95 o                         
  -1   8  -3         47.78         46.37         3.25 o                         
  -1  -8  -4         87.83         84.35         3.81 o                         
  -1   8  -5         78.90         81.35         3.26 o                         
  -1  -8  -6          3.11          0.90         0.56 o                         
   1   8   7         40.81         48.18         2.01 o                         
  -1   9   7          0.81          1.41         0.56 o                         
  -1   9   6         13.58         12.14         1.31 o                         
  -1   9   5        147.78        157.58         4.39 o                         
   1   9  -4        162.82        197.89         7.58 o                         
  -1   9   3        334.11        314.44         6.58 o                         
   1   9  -2         33.51         38.51         1.98 o                         
  -1   9   1        542.56        547.42         6.80 o                         
   1  -9   0         34.92         42.80         2.10 o                         
  -1  -9  -1        308.35        287.52         5.06 o                         
  -1   9  -2        127.12        115.70         3.13 o                         
   1   9   3        102.26         87.57         3.42 o                         
  -1   9  -4        346.99        361.53         6.47 o                         
  -1   9  -5         93.18         98.63         2.94 o                         
   1   9   6          5.93          6.51         1.51 o                         
   1 -10  -6          5.10          4.50         0.79 o                         
   1 -10  -5         10.98          9.69         1.33 o                         
   1 -10  -4         44.04         44.45         2.77 o                         
  -1  10   3        138.64        124.93         4.72 o                         
  -1  10   2          1.99         -0.63         0.63 o                         
  -1  10   1        491.34        509.85         6.90 o                         
   1  10   0          1.61          0.88         0.87 o                         
  -1  10  -1         52.86         51.36         2.90 o                         
  -1  10  -2         85.69         74.15         3.17 o                         
   1  10   3         72.36         68.11         2.83 o                         
   1  10   4        260.17        245.82         7.91 o                         
   1  10   5        120.48        118.33         5.54 o                         
   1  10   6          0.35          0.66         0.88 o                         
  -1  11   6         38.72         35.34         2.35 o                         
  -1  11   5          5.20          4.72         1.00 o                         
  -1  11   4        222.39        226.26         7.62 o                         
  -1  11   3         10.98         12.18         1.45 o                         
   1 -11  -2        115.14        107.21         3.72 o                         
   1 -11  -1          0.21         -0.45         0.75 o                         
  -1 -11   0         12.01         15.98         2.53 o                         
  -1  11  -1         66.56         62.52         3.80 o                         
  -1  11  -2          9.44         11.62         1.95 o                         
   1  11   3         80.27         90.58         3.88 o                         
   1  11   4         20.63         22.69         2.59 o                         
   1  11   5          2.45          2.61         1.40 o                         
  -1  12   5         35.78         40.25         2.65 o                         
   1  12  -4         39.24         44.22         3.16 o                         
   1  12  -3          3.02          3.81         0.97 o                         
   1  12  -2         13.77         14.98         1.54 o                         
   1  12  -1          4.52          4.84         1.41 o                         
   1 -12   0         28.85         24.53         2.97 o                         
  -1 -12  -1         13.25         11.01         2.78 o                         
  -1 -12  -2          8.89          8.07         1.69 o                         
  -1  12  -3          1.20          0.93         1.28 o                         
  -1  12  -4         37.59         52.01         5.39 o                         
   1 -12   5          1.35         -0.32         1.15 o                         
  -1  13   4          0.59          1.02         0.99 o                         
  -1  13   3          4.62          2.25         0.82 o                         
   1 -13  -3          7.49          4.95         2.00 o                         
   1 -13  -2          1.09          0.98         1.03 o                         
   1 -13  -1         40.76         49.17         4.66 o                         
  -1 -13   0        111.94        114.50         6.59 o                         
  -1 -13  -1         42.09         36.51         4.42 o                         
  -1 -13  -2        102.89        100.80         4.15 o                         
  -1  13  -3          2.54          1.47         1.29 o                         
  -1  13  -4        110.28         95.83         6.01 o                         
   1 -14  -2         15.35         22.52         2.70 o                         
   1 -14  -1          1.07          0.55         1.09 o                         
  -1 -14   0         19.86         21.02         2.67 o                         
  -1 -14  -1         54.88         44.51         3.97 o                         
  -1 -14  -2         10.16         13.62         2.12 o                         
   2   0  -8         91.93        105.94         4.71 o                         
   2   0  -6        214.08        235.86         4.56 o                         
   2   0  -4        124.32        151.98         6.93 o                         
   2   0  -2         10.33         17.45         1.16 o                         
   2   0   0       1393.98       1250.91         7.25 o                         
  -2   0  -2       2823.86       2702.56        13.43 o                         
  -2   0  -4       2056.17       2261.43        33.52 o                         
  -2   0  -6        139.13        137.73         3.09 o                         
  -2   0  -8         66.31         69.86         3.52 o                         
   2   1  -8         34.04         33.38         1.59 o                         
   2  -1  -7         58.30         65.65         1.88 o                         
   2  -1  -6         44.51         45.72         1.53 o                         
   2  -1  -5        311.78        310.24         3.23 o                         
   2   1  -5        505.82        477.03        16.43 o                         
   2  -1  -4        175.34        170.87         6.09 o                         
   2   1  -3         64.14         61.92         2.61 o                         
   2   1  -2        248.12        268.25         2.97 o                         
   2  -1  -1       7759.78       7230.09        11.75 o                         
   2  -1   0       3337.90       3627.66        11.35 o                         
  -2   1  -1        763.33        633.00         3.76 o                         
  -2   1  -2        603.27        605.38         4.60 o                         
  -2   1  -3       1514.73       1568.39        11.62 o                         
  -2   1  -4        595.51        674.45        11.41 o                         
  -2   1  -5         12.94         12.04         0.95 o                         
  -2   1  -5        120.83        116.15         4.51 o                         
  -2  -1  -6          4.31          4.36         0.60 o                         
  -2  -1  -7         83.45         86.46         2.24 o                         
  -2  -1  -8          5.47          5.44         0.78 o                         
   2  -2  -8         23.11         21.10         1.17 o                         
   2  -2  -7          7.46          7.80         0.81 o                         
   2  -2  -6          0.23          0.03         0.37 o                         
   2  -2  -5        516.34        539.85         4.31 o                         
   2   2  -5        837.69        859.12        22.50 o                         
   2   2  -4        477.35        474.25        12.44 o                         
   2  -2  -3        661.60        629.96         8.63 o                         
   2  -2  -2       6646.01       6616.21        27.77 o                         
   2   2  -1       2901.49       2910.11         9.21 o                         
   2   2   0         57.52         58.94         1.86 o                         
  -2   2  -1       2496.62       2362.38         9.68 o                         
  -2  -2  -2        377.65        336.40         4.08 o                         
  -2   2  -3       2905.37       3029.74        14.71 o                         
  -2  -2  -4         71.85         64.40         1.58 o                         
  -2  -2  -5        113.10        106.56         2.17 o                         
  -2   2  -5        259.59        249.70         6.55 o                         
  -2  -2  -6         28.70         28.41         1.08 o                         
  -2   2  -7        116.08        111.50         2.88 o                         
  -2  -2  -8         67.37         77.35         2.13 o                         
   2   3  -8         28.10         28.08         1.44 o                         
   2   3  -7        102.03        116.45         2.82 o                         
   2   3  -6        160.84        173.10         2.84 o                         
   2  -3  -5        197.94        205.44         3.85 o                         
   2  -3  -5        321.12        335.06         6.56 o                         
   2  -3  -4        483.83        536.06        11.34 o                         
   2  -3  -3         60.63         66.85         3.03 o                         
   2   3  -2        117.81        110.58         3.96 o                         
   2   3  -1        766.01        772.37         7.73 o                         
   2   3   0       2137.78       2248.30        16.42 o                         
  -2   3  -1       6106.44       5946.49        15.80 o                         
  -2   3  -2        403.79        413.88         6.11 o                         
  -2   3  -3       2246.01       2290.87        17.17 o                         
  -2   3  -4        410.02        443.69         4.40 o                         
  -2  -3  -5         11.55         10.35         0.83 o                         
  -2  -3  -5        548.87        553.21         9.81 o                         
  -2   3  -6          0.09         -0.06         0.35 o                         
  -2  -3  -7        116.76        118.57         2.89 o                         
  -2  -3  -8         32.07         32.75         1.73 o                         
   2  -4  -8          9.40         10.59         1.23 o                         
   2  -4  -7         55.96         58.60         2.54 o                         
   2  -4  -6          6.85          5.87         0.79 o                         
   2  -4  -5        337.46        358.20         5.45 o                         
   2  -4  -5        547.48        553.29         8.78 o                         
   2  -4  -4        865.07        841.93         6.44 o                         
   2  -4  -3        107.39        122.85         4.31 o                         
   2   4  -2       2091.26       2280.24        20.42 o                         
   2   4  -1        164.95        190.91         4.43 o                         
   2   4   0       1171.43       1091.07        27.65 o                         
  -2   4  -1        112.81        104.43         3.38 o                         
  -2   4  -2        235.92        206.16         4.42 o                         
  -2   4  -3       1183.60       1165.98        16.68 o                         
  -2  -4  -4         77.72         78.01         2.15 o                         
  -2  -4  -5        418.10        417.36         4.90 o                         
  -2   4  -5        418.30        446.16         6.52 o                         
  -2   4  -6         40.77         43.45         1.60 o                         
  -2  -4  -7          3.77          3.24         0.65 o                         
  -2  -4  -8         35.19         43.70         2.67 o                         
   2  -5  -8         54.66         50.72         2.05 o                         
   2  -5  -7         76.42         78.06         2.81 o                         
   2  -5  -6        971.39       1056.04         8.46 o                         
   2  -5  -5          1.76          2.10         0.97 o                         
   2  -5  -5          2.85          4.14         0.78 o                         
   2  -5  -4        780.06        822.81         7.00 o                         
   2  -5  -3        151.78        150.71         5.05 o                         
   2   5  -2        916.41        980.51        14.76 o                         
   2   5  -1         80.73         95.33         3.54 o                         
   2   5   0         91.60         78.37         8.37 o                         
  -2   5  -1          5.54          6.08         1.01 o                         
  -2   5  -2         51.44         54.45         2.56 o                         
  -2   5  -3         62.08         51.45         1.75 o                         
  -2   5  -4        101.00        107.08         3.60 o                         
  -2  -5  -5          1.20          0.97         0.62 o                         
  -2   5  -5         72.38         76.31         2.93 o                         
  -2  -5  -6         64.88         78.49         2.38 o                         
  -2  -5  -7         10.50         12.04         0.99 o                         
  -2  -5  -8         78.01         92.96         3.49 o                         
   2  -6  -8         23.09         19.59         1.85 o                         
   2  -6  -7          5.39          5.57         0.92 o                         
   2  -6  -6        151.12        166.86         3.36 o                         
   2  -6  -5        186.45        195.54         5.51 o                         
   2  -6  -5        302.50        322.16         7.34 o                         
   2  -6  -4         82.13         85.61         4.38 o                         
   2  -6  -3         86.00         84.85         2.12 o                         
   2   6  -2        348.79        340.31         9.54 o                         
   2   6  -1       1229.07       1491.14        15.36 o                         
   2   6   0        321.58        359.02        11.21 o                         
  -2   6  -1         12.26         11.64         2.01 o                         
  -2   6  -2        451.03        412.65         7.49 o                         
  -2   6  -3        168.19        165.99         3.29 o                         
  -2  -6  -4        540.57        543.83         8.20 o                         
  -2  -6  -5         41.89         48.09         1.99 o                         
  -2  -6  -6         58.99         71.03         2.20 o                         
  -2  -6  -7          1.82          2.63         0.58 o                         
   2  -7  -7          6.48          5.23         1.27 o                         
   2  -7  -6        195.93        199.63         6.69 o                         
   2  -7  -5          0.41         -0.21         1.24 o                         
   2  -7  -4         55.18         54.35         3.28 o                         
   2   7  -3         10.48          8.74         0.92 o                         
   2  -7  -2        407.98        441.05         4.69 o                         
   2   7  -1          3.74          6.80         1.08 o                         
  -2   7   0        136.09        128.31         5.20 o                         
  -2  -7  -1         14.97         17.13         1.62 o                         
  -2   7  -2        263.84        222.13         4.22 o                         
  -2   7  -3        117.72        113.01         4.59 o                         
  -2   7  -4        215.08        215.38         5.69 o                         
  -2   7  -5         12.83         15.75         1.34 o                         
  -2  -7  -6         16.77         15.64         1.39 o                         
  -2  -7  -7         52.00         50.27         1.63 o                         
   2  -8  -7          2.33          2.85         0.77 o                         
  -2   8   6          4.36          5.56         1.11 o                         
   2  -8  -5        128.02        146.40         5.76 o                         
   2   8  -4         27.67         26.68         2.73 o                         
   2   8  -3        440.32        420.01         7.25 o                         
   2  -8  -2        205.04        188.28         3.85 o                         
  -2   8   1        192.47        171.09         3.80 o                         
   2   8   0         35.52         31.20         1.52 o                         
  -2   8  -1        329.82        310.57         4.22 o                         
  -2   8  -2         24.03         26.51         1.96 o                         
  -2   8  -3        116.61        106.41         4.75 o                         
  -2  -8  -4        224.38        224.22         6.78 o                         
  -2  -8  -5         67.68         71.51         2.39 o                         
  -2  -8  -6          2.46          2.51         0.69 o                         
   2   8   7         15.27         12.69         1.06 o                         
   2  -9  -7         12.68         11.55         1.02 o                         
   2  -9  -6         87.95         92.90         3.17 o                         
   2  -9  -5          2.69          1.40         1.06 o                         
   2  -9  -4        232.39        234.35         5.92 o                         
  -2   9   3         47.27         45.11         2.69 o                         
   2   9  -2          3.00          4.04         0.96 o                         
   2   9  -1        144.38        165.58         3.86 o                         
   2   9   0        385.62        438.77         6.72 o                         
  -2   9  -1        257.12        263.08         4.83 o                         
   2   9   2         97.02         95.19         3.48 o                         
  -2   9  -3        785.59        754.35         9.61 o                         
  -2   9  -4        210.24        232.15        11.40 o                         
  -2  -9  -5         12.44          8.75         1.36 o                         
   2   9   6          2.17          3.92         1.31 o                         
   2 -10  -6          3.43          3.51         0.75 o                         
  -2  10   5          5.71          3.42         1.12 o                         
  -2  10   4         61.04         55.65         4.19 o                         
   2  10  -3         53.35         62.14         3.47 o                         
  -2  10   2        156.23        140.99         4.02 o                         
   2 -10  -1          2.38          2.68         0.79 o                         
   2 -10   0        145.60        168.08         4.44 o                         
  -2  10  -1         12.16         10.85         1.48 o                         
  -2  10  -2         36.55         31.14         2.57 o                         
  -2  10  -3        342.73        329.91        10.08 o                         
  -2  10  -4         67.33         65.60         3.57 o                         
   2  10   5        208.29        201.24         6.73 o                         
   2 -10   6          0.09          0.12         0.61 o                         
   2 -11  -6         50.68         45.90         1.71 o                         
   2 -11  -5         21.97         22.69         1.64 o                         
   2  11  -4        204.07        210.47         5.40 o                         
   2  11  -3          5.12          3.88         1.01 o                         
  -2  11   2          9.55          5.70         1.16 o                         
  -2  11   1         14.91         13.82         1.56 o                         
  -2 -11   0        129.61        116.76         4.81 o                         
  -2  11  -1         11.81         16.75         2.12 o                         
  -2 -11  -2         12.10          9.71         1.82 o                         
  -2  11  -3          2.72          2.09         1.64 o                         
  -2  11  -4         40.67         39.72         5.41 o                         
   2  11   5          0.02          2.12         1.11 o                         
  -2  12   5          7.34          4.92         1.40 o                         
  -2  12   4         47.96         44.59         4.15 o                         
   2 -12  -3          6.07          6.09         1.16 o                         
   2  12  -2        149.45        146.93         4.12 o                         
   2 -12  -1         15.63         16.22         1.61 o                         
  -2 -12   0         99.47        100.60         5.52 o                         
  -2 -12  -1          1.33         -1.23         2.08 o                         
  -2  12  -2         44.84         37.30         2.89 o                         
  -2  12  -3        115.07        103.09         5.96 o                         
  -2  12  -4         38.10         34.81         4.55 o                         
  -2  13   4          0.44         -0.13         0.99 o                         
   2 -13  -3          3.10          4.86         0.98 o                         
  -2  13   2         62.39         51.46         2.77 o                         
  -2  13   1          5.89          3.10         0.99 o                         
  -2 -13   0         29.87         28.25         2.97 o                         
  -2 -13  -1         14.58         16.37         3.20 o                         
  -2 -13  -2          0.78          1.47         0.99 o                         
  -2  13  -3         46.04         42.28         3.68 o                         
  -2  13  -4         14.66         13.07         2.47 o                         
   2 -14  -2          0.05          0.48         1.09 o                         
   2 -14  -1         79.67         95.57         5.40 o                         
  -2 -14   0          0.31          0.53         1.08 o                         
  -2 -14  -1         29.08         24.53         3.13 o                         
  -2  14  -2          5.08          3.91         0.89 o                         
   3   0  -8         56.55         46.97         3.37 o                         
   3   0  -6        111.55        125.27         3.40 o                         
   3   0  -4        828.00        856.64        16.65 o                         
   3   0  -2        952.91        955.46         7.33 o                         
   3   0   0       6077.03       5953.68        16.57 o                         
  -3   0  -2       3342.84       3224.98        13.84 o                         
  -3   0  -4       1357.58       1511.47         8.93 o                         
  -3   0  -6         10.96         13.70         1.46 o                         
  -3   0  -8         12.47         11.15         1.13 o                         
   3   1  -8          1.24         -0.43         0.73 o                         
   3  -1  -7        416.54        473.39         4.28 o                         
   3  -1  -6        382.52        388.18         3.70 o                         
   3  -1  -5         17.72         19.26         1.07 o                         
   3   1  -4        321.89        331.29         8.63 o                         
   3  -1  -3        895.85        900.28         9.97 o                         
   3  -1  -2          7.31         12.22         0.70 o                         
   3  -1  -1       1518.74       1769.97         6.83 o                         
   3   1   0        147.43        153.58         2.60 o                         
   3   1   1       6295.66       6032.51        13.66 o                         
  -3   1  -2       3056.64       3026.03        14.13 o                         
  -3  -1  -3        401.24        442.96         6.40 o                         
  -3   1  -4        501.57        500.81         3.44 o                         
  -3  -1  -5        305.40        334.96         3.64 o                         
  -3  -1  -5        455.02        496.28         6.30 o                         
  -3   1  -6         84.55         82.79         2.21 o                         
  -3  -1  -7        428.65        426.89         5.58 o                         
  -3  -1  -8         24.73         22.98         1.21 o                         
   3  -2  -8         25.21         28.69         1.52 o                         
   3  -2  -7        211.58        233.52         3.02 o                         
   3   2  -6         68.22         69.48         1.55 o                         
   3   2  -5          6.50          5.91         0.59 o                         
   3   2  -5         58.85         47.32         5.76 o                         
   3  -2  -4       1046.53       1107.67        19.58 o                         
   3   2  -3        357.75        386.49         5.82 o                         
   3  -2  -2       1250.81       1217.66         7.40 o                         
   3   2  -1        119.36        118.68         1.69 o                         
   3   2   0       1209.45       1282.52         7.49 o                         
  -3   2  -1        327.76        346.36         4.81 o                         
  -3   2  -2        631.08        652.78         6.03 o                         
  -3  -2  -3         67.23         73.76         2.73 o                         
  -3  -2  -4        127.36        134.17         1.95 o                         
  -3  -2  -5         14.46         16.09         0.85 o                         
  -3   2  -6         27.91         29.32         1.23 o                         
  -3   2  -7         41.11         41.91         1.84 o                         
  -3  -2  -8         24.42         28.08         1.12 o                         
   3  -3  -8          0.27         -0.47         0.58 o                         
   3  -3  -7        577.96        603.94         6.23 o                         
   3  -3  -6        149.53        159.97         2.92 o                         
   3  -3  -5        422.96        461.93         4.50 o                         
   3  -3  -5        827.78        957.72        12.41 o                         
   3  -3  -4         60.47         59.93         2.00 o                         
   3  -3  -3        181.29        177.88         6.10 o                         
   3  -3  -2         17.18         20.13         1.14 o                         
   3   3  -1        125.64        108.63         2.10 o                         
   3   3   0          1.62          1.16         0.61 o                         
   3  -3   1          9.44         17.34         1.13 o                         
  -3   3  -2        260.01        258.54         4.49 o                         
  -3   3  -3        286.98        273.62         7.56 o                         
  -3   3  -4         57.40         55.83         1.68 o                         
  -3  -3  -5        367.99        380.56         4.83 o                         
  -3   3  -5        442.71        444.15         9.44 o                         
  -3  -3  -6          0.53          0.17         0.48 o                         
  -3  -3  -7        280.33        288.86         4.40 o                         
  -3   3  -8         28.57         32.13         1.61 o                         
   3  -4  -8         31.50         30.73         1.81 o                         
   3  -4  -7         24.20         22.85         1.68 o                         
   3  -4  -6          3.17          3.13         0.83 o                         
   3  -4  -5         18.26         14.50         1.55 o                         
   3  -4  -5         43.45         38.63         1.60 o                         
   3  -4  -4        340.13        357.37         4.23 o                         
   3  -4  -3          0.61          2.34         1.04 o                         
   3   4  -2       2647.99       2752.88        17.72 o                         
   3   4  -1        308.46        382.49         6.32 o                         
   3   4   0        606.83        622.70        14.64 o                         
   3  -4   1        595.92        569.64         7.24 o                         
  -3   4  -2       1104.77       1170.26        12.57 o                         
  -3   4  -3         64.97         40.76         3.31 o                         
  -3  -4  -4        315.74        312.62         4.26 o                         
  -3  -4  -5         92.76         85.53         2.31 o                         
  -3   4  -5        115.40        113.19         5.10 o                         
  -3   4  -6          8.97          8.97         0.97 o                         
  -3  -4  -7          9.86          9.07         0.88 o                         
  -3  -4  -8         61.34         75.23         3.23 o                         
   3  -5  -8          7.61          4.64         0.89 o                         
   3  -5  -7         54.00         59.06         2.47 o                         
   3  -5  -6         44.21         45.85         2.31 o                         
   3  -5  -5         13.39         16.49         1.75 o                         
   3  -5  -5        355.56        416.22         6.06 o                         
   3   5  -4        323.15        329.07         5.21 o                         
   3  -5  -3       1016.12        973.91        12.85 o                         
   3   5  -2        705.87        875.49        13.95 o                         
   3   5  -1         91.09         83.50         3.33 o                         
   3   5   0       1774.88       1946.54        19.51 o                         
  -3   5  -1        227.18        195.63         5.30 o                         
  -3   5  -2       1009.86        978.25        12.50 o                         
  -3   5  -3         74.80         75.88         2.14 o                         
  -3  -5  -4        204.61        191.66         5.05 o                         
  -3  -5  -5          0.07          0.05         0.69 o                         
  -3   5  -5         83.07         75.12         3.00 o                         
  -3  -5  -6          0.59          1.05         0.67 o                         
  -3  -5  -7         45.69         51.06         1.82 o                         
   3  -6  -8          4.41          2.12         0.66 o                         
   3  -6  -7         11.06         10.66         1.12 o                         
   3  -6  -6          7.12          7.98         1.11 o                         
   3   6  -5        288.35        305.33         6.82 o                         
   3  -6  -5        313.77        330.32         5.51 o                         
   3  -6  -4         54.46         53.22         4.19 o                         
   3   6  -3        486.64        506.43         4.86 o                         
   3   6  -2        103.12         86.73         4.88 o                         
   3   6  -1        776.51        975.32        16.64 o                         
   3   6   0       1011.81       1309.17        19.03 o                         
  -3   6  -1        242.98        244.87         6.40 o                         
  -3   6  -2       1597.05       1579.93        11.45 o                         
  -3   6  -3         80.78         77.36         3.09 o                         
  -3   6  -4        218.92        221.23         5.75 o                         
  -3  -6  -5         31.32         33.14         2.83 o                         
  -3   6  -5         31.99         31.39         1.76 o                         
  -3  -6  -6          8.22          7.63         1.06 o                         
  -3  -6  -7          3.11          3.27         0.60 o                         
   3  -7  -7          4.30          4.54         0.68 o                         
   3  -7  -6         65.30         65.10         3.90 o                         
   3  -7  -5         26.66         20.79         2.61 o                         
   3  -7  -4        675.80        749.23        15.64 o                         
   3   7  -3        186.99        201.24         4.33 o                         
   3   7  -2        572.93        615.38         6.01 o                         
  -3   7   1        293.25        289.73         3.80 o                         
   3   7   0          0.02         -0.39         0.63 o                         
  -3   7  -1        495.13        421.81         5.25 o                         
  -3  -7  -2        240.23        260.03         4.59 o                         
  -3   7  -3        182.86        179.19         3.98 o                         
  -3  -7  -4        475.86        441.80         6.89 o                         
  -3  -7  -5         17.16         15.37         2.06 o                         
  -3  -7  -5         22.77         20.21         1.82 o                         
  -3  -7  -6        167.12        168.05         5.73 o                         
  -3  -7  -7          2.94          3.84         0.96 o                         
  -3   8   7         17.08         15.13         1.01 o                         
  -3   8   6         13.25         11.50         1.41 o                         
   3  -8  -5        193.65        202.69         5.14 o                         
   3  -8  -4        420.21        460.45         8.09 o                         
  -3   8   3         17.76         19.81         1.37 o                         
   3  -8  -2         56.94         55.24         2.34 o                         
  -3  -8   1          0.80          2.17         0.58 o                         
   3   8   0         25.86         26.70         1.57 o                         
  -3   8  -1          2.08          1.22         0.60 o                         
  -3   8  -2          0.05         -0.25         0.53 o                         
  -3   8  -3          6.60          7.80         1.57 o                         
  -3   8  -4         47.14         44.23         5.31 o                         
  -3  -8  -5         29.45         28.09         1.61 o                         
  -3  -8  -6         51.28         52.60         3.04 o                         
   3   8   7         17.36         19.54         1.21 o                         
  -3   9   7         29.08         28.31         1.21 o                         
  -3   9   6         84.76         87.90         3.06 o                         
  -3   9   5        117.35        130.38         4.08 o                         
  -3   9   4         32.23         32.39         2.49 o                         
   3  -9  -3        193.94        196.86         5.44 o                         
   3  -9  -2         33.99         41.41         2.21 o                         
  -3   9   1        219.46        213.02         3.96 o                         
   3  -9   0         26.65         36.17         2.15 o                         
  -3   9  -1          3.01          1.81         0.78 o                         
   3   9   2         26.74         22.37         1.82 o                         
  -3   9  -3          8.98         10.21         2.12 o                         
  -3   9  -4         49.79         54.47         5.95 o                         
  -3   9  -5        125.78        122.63         6.08 o                         
  -3  -9  -6         12.86         14.01         1.02 o                         
  -3  10   6          1.14          0.87         0.60 o                         
   3 -10  -5          7.15          8.89         1.37 o                         
  -3  10   4         67.34         63.62         4.48 o                         
   3  10  -3         41.27         36.48         2.36 o                         
  -3  10   2         87.96         76.25         3.19 o                         
  -3  10   1          9.65          9.89         1.08 o                         
  -3  10   0          1.50          2.86         0.91 o                         
  -3  10  -1         14.71         16.10         2.09 o                         
  -3  10  -2          7.70          9.77         1.65 o                         
  -3  10  -3          9.71         10.40         2.22 o                         
  -3  10  -4         66.21         66.90         6.42 o                         
   3 -10   6         20.06         20.26         2.09 o                         
  -3  11   6          1.03          1.02         0.50 o                         
  -3  11   5          6.74          5.46         1.07 o                         
  -3  11   4         21.12         18.60         2.61 o                         
  -3  11   3         49.09         41.22         2.41 o                         
   3 -11  -2        157.36        150.96         4.36 o                         
  -3 -11   1          1.29          3.48         0.91 o                         
  -3  11   0        482.84        523.83         8.58 o                         
  -3 -11  -1          0.31          1.77         1.98 o                         
  -3  11  -1          0.50          0.33         1.72 o                         
  -3 -11  -2        214.12        222.40         6.88 o                         
  -3  11  -3        106.90        104.44         6.33 o                         
  -3  11  -4          4.95          4.66         2.46 o                         
   3 -11   5         20.55         21.40         2.60 o                         
  -3  12   5         52.13         42.21         2.70 o                         
   3 -12  -5         54.20         45.32         2.26 o                         
  -3  12   4         13.84         17.29         2.91 o                         
  -3  12   3         10.64         13.12         1.68 o                         
   3 -12  -2          0.38          1.06         1.01 o                         
   3 -12  -1          1.40          2.33         1.11 o                         
   3 -12   0         48.92         52.47         4.14 o                         
  -3 -12  -1         18.23         17.73         3.49 o                         
  -3  12  -2         93.41         84.37         4.08 o                         
  -3  12  -3          0.47          0.88         1.52 o                         
  -3  12  -4          4.01          3.59         1.32 o                         
  -3  13   4         24.06         27.12         2.74 o                         
  -3  13   3         48.55         38.72         2.21 o                         
  -3  13   2          0.74          0.37         0.74 o                         
  -3  13   1          8.22          5.00         1.13 o                         
  -3 -13   0          6.88          5.78         1.66 o                         
  -3 -13  -1          0.11          0.00         1.93 o                         
  -3 -13  -2          4.12          5.52         1.25 o                         
  -3  13  -3         62.14         60.36         4.13 o                         
   3 -14  -2          0.15         -0.23         1.12 o                         
   3 -14  -1          9.24          8.53         1.97 o                         
   3 -14   0          0.02         -0.13         1.03 o                         
  -3 -14  -1         50.38         44.55         3.78 o                         
  -3 -14  -2         14.37         18.66         2.32 o                         
   4   0  -8         93.43        109.78         4.59 o                         
   4   0  -6        285.90        332.74         5.47 o                         
   4   0  -4       1424.59       1504.82        32.78 o                         
   4   0  -2        661.34        620.71         5.86 o                         
   4   0   0       2175.39       2113.48        13.33 o                         
   4   0   2        358.38        387.46         7.70 o                         
  -4   0  -4        752.13        855.10         8.94 o                         
  -4   0  -6          0.52          0.53         0.69 o                         
  -4   0  -8        227.42        222.13         4.02 o                         
   4   1  -8         48.52         51.20         2.29 o                         
   4  -1  -7        108.16        126.52         2.25 o                         
   4  -1  -6          6.21          6.25         0.60 o                         
   4  -1  -5        294.80        337.10         3.05 o                         
   4   1  -4        873.86        931.02        14.93 o                         
   4  -1  -3        855.15        768.22         7.25 o                         
   4   1  -2         25.55         25.38         1.14 o                         
   4   1  -1       3947.78       4056.26        11.70 o                         
   4  -1   0        145.33        139.23         3.10 o                         
   4  -1   1         77.72         72.50         2.51 o                         
   4   1   2         36.98         35.29         2.13 o                         
  -4   1  -3        168.81        196.08         5.17 o                         
  -4   1  -4        367.17        389.15         3.48 o                         
  -4   1  -5        397.19        392.48         4.13 o                         
  -4  -1  -5        559.22        606.34         7.18 o                         
  -4   1  -6        223.64        223.90         3.61 o                         
  -4  -1  -7          0.53          0.43         0.55 o                         
  -4  -1  -8         26.06         26.28         1.22 o                         
   4   2  -8         17.73         16.95         1.21 o                         
   4   2  -7         90.38        104.55         2.03 o                         
   4   2  -6        219.94        235.33         2.86 o                         
   4   2  -5         30.48         30.13         0.95 o                         
   4  -2  -4          3.64          6.85         1.87 o                         
   4  -2  -3        158.77        141.65         4.20 o                         
   4   2  -2       2253.71       2329.03        10.25 o                         
   4   2  -1        410.75        404.37         4.95 o                         
   4   2   0      10060.58      10446.97        35.23 o                         
   4  -2   1       2125.85       2136.02        13.33 o                         
   4   2   2         31.84         21.58         1.40 o                         
  -4   2  -3       1133.15       1183.58        11.28 o                         
  -4   2  -4        377.96        380.14         3.49 o                         
  -4   2  -5         99.08        106.49         2.94 o                         
  -4   2  -5        103.22        113.41         2.63 o                         
  -4   2  -6          1.86          2.28         0.70 o                         
  -4  -2  -7          8.10          7.64         0.89 o                         
  -4  -2  -8         37.48         42.30         1.41 o                         
   4  -3  -8         38.16         38.15         2.01 o                         
   4   3  -7         29.31         29.37         1.27 o                         
   4   3  -6         68.81         70.51         1.73 o                         
   4   3  -5         25.11         29.22         1.80 o                         
   4  -3  -5         90.94         95.81         4.03 o                         
   4  -3  -4        270.11        296.85         3.89 o                         
   4   3  -3        313.64        415.81         9.51 o                         
   4  -3  -2        362.69        355.73         5.00 o                         
   4   3  -1       1089.33       1221.24         9.27 o                         
   4  -3   0         63.82         67.35         2.88 o                         
  -4   3  -1         94.09         72.29         2.71 o                         
  -4   3  -2        678.77        762.80         6.71 o                         
  -4   3  -3       1056.95       1127.25        16.00 o                         
  -4   3  -4        139.20        153.63         3.78 o                         
  -4  -3  -5        419.11        465.24         9.57 o                         
  -4   3  -5        419.74        437.63         6.25 o                         
  -4  -3  -6        261.35        264.51         3.48 o                         
  -4  -3  -7         78.18         78.83         2.87 o                         
  -4  -3  -8         15.43         21.06         1.83 o                         
   4  -4  -8          5.86          6.44         1.54 o                         
   4  -4  -7          0.54          0.62         0.62 o                         
   4  -4  -6        167.65        199.08         6.31 o                         
   4   4  -5         95.49         89.22         3.29 o                         
   4  -4  -5        314.75        346.69         5.50 o                         
   4   4  -4        162.68        161.53         3.01 o                         
   4  -4  -3        662.19        656.80        10.07 o                         
   4   4  -2       2185.51       2466.77        22.58 o                         
   4  -4  -1        689.29        750.17        10.20 o                         
   4   4   0       3552.81       4097.54        25.57 o                         
   4  -4   1        329.76        347.64         7.07 o                         
  -4   4  -2         95.48         92.77         4.59 o                         
  -4   4  -3        384.79        393.84         4.79 o                         
  -4   4  -4        167.42        163.07         3.19 o                         
  -4  -4  -5         17.72         16.66         2.08 o                         
  -4   4  -5         23.77         19.97         1.77 o                         
  -4  -4  -6          2.10          2.47         0.69 o                         
  -4  -4  -7         43.21         49.36         1.80 o                         
   4  -5  -8         37.82         35.23         2.59 o                         
   4  -5  -7          3.31          2.71         0.80 o                         
   4  -5  -6         64.41         60.12         2.57 o                         
   4  -5  -5         81.11         77.80         5.76 o                         
   4  -5  -5        187.17        202.07         4.36 o                         
   4  -5  -4         74.80         79.01         2.88 o                         
   4  -5  -3         89.87         71.08         7.34 o                         
   4   5  -2        582.14        550.15         9.62 o                         
   4  -5  -1       1096.03       1238.08        14.63 o                         
   4   5   0        911.83       1026.88        16.10 o                         
  -4   5  -1         24.04         18.56         2.22 o                         
  -4   5  -2         12.16         16.83         2.21 o                         
  -4   5  -3          0.03          0.16         0.48 o                         
  -4   5  -4        173.24        160.58         4.60 o                         
  -4   5  -5         92.05         89.25         4.78 o                         
  -4  -5  -6        105.38        102.64         2.81 o                         
  -4  -5  -7         13.33         14.18         0.99 o                         
   4  -6  -8         20.96         23.39         1.50 o                         
   4  -6  -7          0.52          0.15         0.69 o                         
   4  -6  -6        135.33        140.80         3.78 o                         
   4  -6  -5        227.10        241.91         4.56 o                         
   4   6  -4        478.53        494.70         9.66 o                         
   4   6  -3        188.72        168.52         4.09 o                         
   4   6  -2        760.09        767.32         8.61 o                         
   4  -6  -1          7.48          7.62         1.47 o                         
   4   6   0         15.71         12.62         2.19 o                         
   4   6   1        277.25        266.62         7.16 o                         
  -4   6  -2         31.52         27.00         1.65 o                         
  -4   6  -3        165.52        162.56         4.53 o                         
  -4   6  -4        141.83        150.97         4.89 o                         
  -4   6  -5         57.20         52.20         3.86 o                         
  -4  -6  -6          0.77          0.82         0.65 o                         
  -4  -6  -7          0.61          0.81         0.50 o                         
   4  -7  -7         15.97         17.03         1.24 o                         
  -4   7   6          4.90          5.95         1.13 o                         
   4  -7  -5        382.05        410.06         9.48 o                         
   4   7  -4        492.66        500.48        11.73 o                         
  -4   7   3        517.55        529.02         6.34 o                         
  -4   7   2          6.23          7.35         0.83 o                         
   4   7  -1         75.48         72.36         1.96 o                         
  -4   7   0        113.93        131.71         3.06 o                         
   4   7   1        166.30        158.23         4.57 o                         
  -4   7  -2         32.59         39.90         2.15 o                         
  -4   7  -3         57.77         54.14         2.85 o                         
  -4   7  -4        561.90        528.71        15.44 o                         
  -4   7  -5         50.16         57.49         2.79 o                         
  -4  -7  -6        520.01        562.61        10.15 o                         
  -4  -7  -7         42.10         42.93         1.68 o                         
   4  -8  -7         14.25         14.02         1.17 o                         
   4  -8  -6          0.53          0.18         0.62 o                         
   4  -8  -5          3.75          6.01         1.41 o                         
  -4   8   4         56.26         62.64         3.80 o                         
   4  -8  -3         16.33         17.49         1.34 o                         
   4   8  -2         48.15         58.30         2.07 o                         
  -4   8   1        441.51        437.13         5.00 o                         
   4  -8   0        119.45        114.99         3.44 o                         
   4   8   1       1284.35       1241.84        13.47 o                         
  -4   8  -2         78.07         75.30         2.84 o                         
  -4   8  -3        373.72        342.45         8.56 o                         
  -4   8  -4        128.77        127.75         8.60 o                         
  -4   8  -5         65.35         64.75         2.86 o                         
  -4  -8  -6         88.28         99.58         3.97 o                         
   4  -9  -7          5.62          3.03         0.57 o                         
  -4   9   6         11.42         11.31         1.23 o                         
  -4   9   5         17.01         19.66         2.92 o                         
  -4   9   4        267.13        305.97         6.92 o                         
   4   9  -3         11.72         10.69         1.63 o                         
   4  -9  -2         59.57         63.71         2.59 o                         
   4  -9  -1         83.45         93.70         2.43 o                         
  -4   9   0         47.29         52.32         2.43 o                         
  -4  -9  -1          9.05         11.49         1.91 o                         
  -4   9  -2          2.97          0.60         0.63 o                         
  -4   9  -3        213.84        212.49         8.02 o                         
  -4   9  -4         66.26         65.55         6.38 o                         
  -4   9  -5         53.50         46.55         3.86 o                         
  -4  -9  -6        166.90        163.46         4.44 o                         
  -4  10   6          2.29          2.83         0.56 o                         
   4 -10  -5         37.37         30.99         2.05 o                         
   4 -10  -4        162.36        186.92         5.31 o                         
  -4  10   3        170.35        180.76         4.80 o                         
   4 -10  -2          3.48          3.01         1.02 o                         
   4  10  -1         88.45         84.12         2.70 o                         
   4 -10   0         43.68         36.47         2.54 o                         
  -4 -10  -1         12.46         13.12         3.15 o                         
  -4  10  -2         28.93         24.90         2.33 o                         
  -4  10  -3         93.38         85.94         5.27 o                         
  -4  10  -4         51.82         41.00         5.05 o                         
   4 -10   5          8.91         10.35         2.02 o                         
  -4  10  -5         26.79         23.21         2.79 o                         
   4 -11  -6          0.07          0.57         0.55 o                         
   4 -11  -5          6.94          4.88         1.00 o                         
  -4  11   4         27.63         24.63         3.66 o                         
  -4  11   3          2.33          3.11         1.15 o                         
  -4  11   2        157.29        146.35         5.17 o                         
   4 -11  -1          0.32          1.79         0.91 o                         
  -4  11   0         98.46        103.09         4.17 o                         
  -4 -11  -1         66.37         80.71         6.33 o                         
  -4 -11  -2          6.70          9.15         2.59 o                         
  -4  11  -3          9.41          7.32         1.40 o                         
  -4  11  -4         39.46         42.22         3.56 o                         
   4 -11   5          4.47          3.30         1.48 o                         
  -4  12   5         25.35         24.23         1.35 o                         
   4 -12  -4         59.20         51.54         2.78 o                         
  -4  12   3         40.63         34.21         2.47 o                         
  -4  12   2        128.47        123.43         4.55 o                         
  -4 -12   1         13.24          9.09         1.31 o                         
  -4 -12   0         81.35         89.51         5.22 o                         
  -4 -12  -1         10.66         12.95         2.77 o                         
  -4 -12  -2         44.10         45.25         3.02 o                         
  -4  12  -3         21.62         17.88         1.77 o                         
  -4  12  -4         20.31         21.79         2.29 o                         
  -4  13   4         73.78         78.87         4.16 o                         
  -4  13   3          0.00         -0.32         0.62 o                         
  -4  13   2          2.93          1.87         0.90 o                         
   4 -13  -1          0.04          0.34         1.26 o                         
  -4 -13   0         16.91         17.85         2.80 o                         
  -4 -13  -1         40.83         52.76         4.75 o                         
  -4  13  -2         41.42         37.35         2.48 o                         
  -4  13  -3         13.78         11.13         1.89 o                         
   4 -14  -2          3.01          4.62         1.46 o                         
   4 -14  -1         71.86         93.15         5.02 o                         
  -4 -14   0          0.07          0.45         1.01 o                         
  -4 -14  -1        177.33        198.29         6.93 o                         
   5   0  -8        110.32        124.14         4.95 o                         
   5   0  -6        876.20        956.19         9.36 o                         
   5   0  -4       2937.94       2918.83        47.49 o                         
   5   0  -2        602.57        616.63         8.12 o                         
   5   0   0        846.35        869.57        12.65 o                         
   5   0   2        174.27        198.14         9.94 o                         
  -5   0  -4        115.11        140.15         3.77 o                         
  -5   0  -6          4.07          7.04         1.20 o                         
  -5   0  -8        186.01        193.25         3.53 o                         
   5   1  -8         15.54         15.89         1.43 o                         
   5  -1  -7        295.37        321.82         3.53 o                         
   5   1  -6          8.56          7.51         0.62 o                         
   5   1  -5         41.79         44.29         1.41 o                         
   5  -1  -5         41.80         37.84         1.80 o                         
   5   1  -4        750.00        757.49        13.63 o                         
   5   1  -3         55.66         72.22         2.37 o                         
   5  -1  -2       1127.41       1055.69         7.45 o                         
   5   1  -1         42.02         56.22         2.78 o                         
   5   1   0       1549.80       1624.68        12.08 o                         
   5   1   1        207.25        252.02         5.97 o                         
   5   1   2         86.99         95.76         3.75 o                         
  -5   1  -3        620.82        532.82        11.09 o                         
  -5  -1  -4        240.48        262.74         3.37 o                         
  -5   1  -5        813.88        865.08         6.25 o                         
  -5  -1  -5        861.50        941.97         9.18 o                         
  -5   1  -6         15.35         12.04         1.00 o                         
  -5  -1  -7         37.50         42.72         1.80 o                         
  -5  -1  -8          3.48          2.38         0.52 o                         
   5  -2  -8         66.48         73.42         2.23 o                         
   5  -2  -7          0.10         -0.01         0.38 o                         
   5   2  -6        110.69        123.74         2.11 o                         
   5   2  -5         96.37        103.01         1.88 o                         
   5  -2  -5        106.85        100.77         4.12 o                         
   5   2  -4        105.38         93.31         2.59 o                         
   5   2  -3        259.17        225.45         4.14 o                         
   5  -2  -2       1310.65       1369.72         9.75 o                         
   5   2  -1       1428.01       1502.35         9.49 o                         
   5   2   0       1288.37       1320.22        11.09 o                         
  -5   2  -1       1341.96       1229.33        11.08 o                         
   5   2   2       1986.84       2099.54        18.21 o                         
  -5   2  -3        695.24        658.58        10.16 o                         
  -5  -2  -4        319.82        357.79         4.39 o                         
  -5  -2  -5         23.47         25.58         1.33 o                         
  -5   2  -5        102.05        102.95         3.13 o                         
  -5   2  -6         27.56         19.38         1.21 o                         
  -5  -2  -7          2.89          1.44         0.60 o                         
  -5   2  -8         82.79         89.46         2.32 o                         
   5  -3  -8          6.09          5.01         0.93 o                         
   5  -3  -7         23.13         26.72         1.18 o                         
   5  -3  -6          3.09          2.39         0.47 o                         
   5  -3  -5        185.79        188.92         4.41 o                         
   5  -3  -5        202.31        190.97         5.69 o                         
   5  -3  -4        511.91        551.09         8.64 o                         
   5  -3  -3       2493.03       2428.63        15.71 o                         
   5   3  -2       1265.05       1286.58         9.65 o                         
   5   3  -1       2113.82       2282.60        14.61 o                         
   5   3   0        493.20        593.33        10.30 o                         
   5   3   1        816.03        775.81         8.39 o                         
   5   3   2         11.33         17.06         1.43 o                         
  -5   3  -3         34.64         35.18         1.83 o                         
  -5   3  -4        113.59         93.43         4.57 o                         
  -5   3  -5        299.45        284.59         7.87 o                         
  -5   3  -5        449.61        483.93         9.17 o                         
  -5   3  -6         18.10         22.02         1.11 o                         
  -5  -3  -7          0.77          1.23         0.71 o                         
   5  -4  -8         64.05         68.15         3.82 o                         
   5  -4  -7         92.84         99.38         3.29 o                         
   5  -4  -6         10.32         12.14         1.76 o                         
   5   4  -5        303.18        277.05        10.51 o                         
   5  -4  -5        499.29        503.71         6.69 o                         
   5   4  -4         75.98         83.33         3.61 o                         
   5   4  -3          0.97          5.83         2.00 o                         
   5  -4  -2         59.87         46.43         3.31 o                         
   5   4  -1          4.96          1.77         0.82 o                         
   5   4   0       1343.21       1604.31        23.58 o                         
  -5   4  -1       1155.13       1097.18        13.51 o                         
  -5   4  -2        595.04        380.89         9.65 o                         
  -5   4  -3         10.58         10.79         1.29 o                         
  -5   4  -4        199.57        192.10         5.78 o                         
  -5   4  -5        252.69        247.56         7.50 o                         
  -5   4  -5        352.78        374.34         9.43 o                         
  -5  -4  -6         24.92         21.73         1.39 o                         
  -5  -4  -7         38.21         38.68         1.53 o                         
   5  -5  -8         60.29         62.89         3.39 o                         
   5  -5  -7          0.13         -0.23         0.53 o                         
   5  -5  -6         10.15          7.82         1.45 o                         
   5   5  -5          0.19          0.13         1.03 o                         
   5  -5  -5          8.04          8.55         1.19 o                         
   5   5  -4         63.31         73.28         2.89 o                         
   5   5  -3         32.95         36.79         2.36 o                         
   5  -5  -2        335.66        429.91        17.81 o                         
   5   5  -1          0.41          0.09         0.64 o                         
   5   5   0        545.31        581.29        15.46 o                         
   5   5   1        201.36        211.48         6.27 o                         
  -5   5  -2        229.68        182.96         4.23 o                         
  -5   5  -3        303.56        291.12         6.49 o                         
  -5   5  -4        880.71        814.68        15.76 o                         
  -5   5  -5        199.17        195.57         7.02 o                         
  -5   5  -6        114.94        114.98         3.63 o                         
  -5  -5  -7         19.10         16.86         1.24 o                         
   5  -6  -8         12.63         14.34         1.20 o                         
   5  -6  -7         29.06         32.07         1.85 o                         
   5  -6  -6        148.46        145.15         3.84 o                         
   5   6  -5         54.20         43.51         6.36 o                         
   5  -6  -5         98.19         97.52         3.19 o                         
   5   6  -4        695.41        724.21        10.39 o                         
   5   6  -3        424.45        456.67         5.94 o                         
   5  -6  -2          0.73          0.12         0.49 o                         
   5   6  -1        836.35        970.20        14.61 o                         
   5   6   0         39.42         39.94         3.23 o                         
  -5   6  -1        126.50        111.89         3.32 o                         
  -5   6  -2        199.95        191.56         4.29 o                         
  -5   6  -3         15.01          8.25         1.36 o                         
  -5  -6  -4         24.89         21.50         3.00 o                         
  -5   6  -5         79.61         76.17         4.65 o                         
  -5  -6  -6         16.04         22.73         1.69 o                         
  -5  -6  -7          2.13          2.04         0.56 o                         
   5  -7  -7          1.33          0.77         0.54 o                         
   5  -7  -6         19.71         18.14         1.43 o                         
  -5   7   5          1.40          1.89         1.37 o                         
   5  -7  -5          2.11          0.85         1.29 o                         
  -5   7   4        247.21        250.34         6.99 o                         
   5   7  -3        404.16        415.32         6.10 o                         
   5  -7  -2       1701.42       1783.58        10.26 o                         
  -5   7   1         19.71         21.18         1.17 o                         
  -5   7   0       1250.34       1359.47        12.51 o                         
  -5   7  -1        120.05        116.32         5.28 o                         
  -5   7  -2         45.49         41.86         2.14 o                         
  -5   7  -3        174.23        158.87         5.40 o                         
  -5   7  -4        132.47        125.57         7.78 o                         
  -5  -7  -5         45.12         42.43         2.02 o                         
  -5  -7  -6          1.30          1.49         0.74 o                         
  -5  -7  -7          9.28          8.36         0.76 o                         
   5  -8  -7         15.98         12.20         1.12 o                         
   5  -8  -6          7.71          9.19         1.61 o                         
  -5   8   5         15.79         15.22         2.42 o                         
   5  -8  -5         58.78         58.36         3.83 o                         
  -5   8   4        168.81        178.65         6.13 o                         
  -5   8   3        242.57        217.48         4.26 o                         
   5   8  -2        391.96        379.65         5.13 o                         
  -5   8   1        682.02        690.99         6.41 o                         
   5  -8   0        176.18        203.37         4.76 o                         
  -5   8  -1        485.17        454.52        13.99 o                         
  -5   8  -2         12.31          9.34         1.15 o                         
   5   8   3        428.75        410.56         7.89 o                         
  -5   8  -4         82.30         69.06         6.46 o                         
   5  -8   5         20.14         26.12         3.33 o                         
  -5  -8  -5        205.54        210.98         4.84 o                         
  -5  -8  -6         11.76          9.47         1.04 o                         
   5  -9  -7          1.18          1.59         0.40 o                         
   5  -9  -6         21.93         22.58         1.32 o                         
  -5   9   5         66.05         74.56         3.13 o                         
  -5   9   4        333.76        308.26         7.83 o                         
  -5   9   3          3.39          3.31         0.77 o                         
  -5   9   2        451.12        471.36         7.13 o                         
   5   9  -1        257.27        246.04         4.29 o                         
   5   9   0          8.86          9.32         1.31 o                         
   5   9   1        221.45        213.23         7.01 o                         
  -5   9  -2         67.20         67.05         3.04 o                         
  -5   9  -3          3.14          4.26         1.65 o                         
  -5   9  -4         99.33        100.02         7.64 o                         
   5  -9   5         44.43         54.89         4.24 o                         
  -5  -9  -5        107.15         93.63         3.08 o                         
  -5  -9  -6          3.05          3.28         0.61 o                         
  -5  10   6          1.63          1.90         0.64 o                         
  -5  10   5        112.52        111.67         3.52 o                         
  -5  10   4         41.92         52.91         3.38 o                         
  -5  10   3        156.19        154.30         5.29 o                         
  -5  10   2          9.90         12.52         1.86 o                         
  -5 -10   1          1.18          1.17         0.95 o                         
   5 -10   0         33.49         36.05         2.30 o                         
  -5 -10  -1        209.90        261.32        11.16 o                         
  -5 -10  -2         12.15         11.31         1.67 o                         
  -5  10  -3         52.31         41.89         3.71 o                         
   5 -10   4         69.49         66.20         4.27 o                         
   5 -10   5         42.21         52.13         3.71 o                         
  -5  10  -5         45.80         40.16         3.20 o                         
  -5  11   5          3.03          3.39         0.93 o                         
  -5  11   4         64.34         56.89         4.86 o                         
  -5  11   3         28.80         31.76         2.55 o                         
  -5  11   2          0.95          1.14         1.06 o                         
  -5  11   1         11.46         14.11         1.57 o                         
   5 -11   0        278.43        313.17         9.69 o                         
  -5 -11  -1          1.62          2.18         2.04 o                         
  -5 -11  -2         89.44        100.34         6.76 o                         
  -5  11  -3          7.38          4.49         1.13 o                         
  -5  11  -4        175.21        164.46         6.16 o                         
   5 -11   5         14.91         16.36         1.87 o                         
   5 -12  -5          2.13          2.41         0.66 o                         
  -5  12   4         36.72         30.50         3.29 o                         
   5 -12  -3         11.67         13.22         1.61 o                         
  -5  12   2         42.86         50.77         2.98 o                         
  -5  12   1          8.04          9.48         1.29 o                         
  -5 -12   0         80.45         93.24         5.19 o                         
  -5 -12  -1         28.99         28.99         4.09 o                         
  -5 -12  -2        165.55        186.53         5.64 o                         
   5 -12   3          1.44          2.01         0.91 o                         
   5 -12   4         10.89         10.29         1.58 o                         
  -5  13   4         22.87         19.83         2.14 o                         
   5 -13  -3         38.15         37.80         2.11 o                         
  -5  13   2         30.72         27.30         2.00 o                         
   5 -13  -1          3.92          5.75         1.99 o                         
  -5 -13   0         84.00        101.94         4.89 o                         
  -5 -13  -1          3.44          6.88         2.27 o                         
  -5  13  -2          6.67          7.82         1.25 o                         
  -5  13  -3         14.74         10.20         1.60 o                         
   5 -14  -2          5.92          5.70         1.42 o                         
   5 -14  -1         42.78         48.39         3.60 o                         
  -5 -14   0          0.36          3.77         1.87 o                         
  -5 -14  -1          2.23          2.68         1.47 o                         
   6   0  -8        139.69        155.05         5.29 o                         
   6   0  -6        321.51        338.47         5.68 o                         
   6   0  -4       1107.84       1264.23         9.80 o                         
   6   0  -2       2256.12       2116.64        16.17 o                         
   6   0   0      10265.06      10445.26        48.85 o                         
   6   0   2       3113.77       3253.77        44.17 o                         
  -6   0  -4         72.90         69.84         3.00 o                         
  -6   0  -6        213.65        236.98         5.24 o                         
   6   1  -8         24.67         30.95         1.80 o                         
   6  -1  -7          1.08          0.67         0.37 o                         
   6  -1  -6         84.47         79.07         1.72 o                         
   6   1  -5        173.35        159.02         2.43 o                         
   6  -1  -5        181.41        165.90         4.63 o                         
   6  -1  -4        390.80        396.84         3.59 o                         
   6   1  -3       1846.11       1846.34        12.30 o                         
   6  -1  -2       1351.02       1379.71        12.31 o                         
   6   1  -1        595.02        697.62        10.55 o                         
   6  -1   0        595.87        530.59         9.01 o                         
   6   1   1        917.31        908.47        12.53 o                         
   6   1   2        780.21        762.37        11.29 o                         
  -6  -1  -3       2055.89       1976.72        12.93 o                         
  -6   1  -4         26.92         30.70         1.45 o                         
  -6   1  -5         82.96         86.49         2.13 o                         
  -6  -1  -5        193.74        199.34         4.18 o                         
  -6  -1  -6          3.27          1.78         0.68 o                         
  -6  -1  -7         23.73         24.51         1.68 o                         
   6  -2  -8         89.03        101.37         2.56 o                         
   6  -2  -7        173.00        187.44         2.68 o                         
   6   2  -6        327.00        341.64         3.51 o                         
   6   2  -5        235.39        230.41         2.85 o                         
   6  -2  -5        305.78        300.56         7.04 o                         
   6   2  -4         80.00         92.80         1.80 o                         
   6   2  -3          5.02          3.69         0.74 o                         
   6   2  -2        190.16        181.02         3.87 o                         
   6   2  -1         56.64         48.68         2.36 o                         
   6   2   0       3150.23       3527.46        21.49 o                         
   6   2   1        341.45        398.61        10.27 o                         
  -6   2  -2         57.08         49.17         3.13 o                         
  -6   2  -3        295.93        248.04         4.33 o                         
  -6   2  -4        397.02        387.21         5.44 o                         
  -6  -2  -5         35.14         32.97         1.81 o                         
  -6   2  -5         64.75         62.57         2.54 o                         
  -6   2  -6        144.58        148.70         2.95 o                         
  -6   2  -7          3.25          4.66         0.91 o                         
   6  -3  -8         33.12         32.40         1.84 o                         
   6  -3  -7         58.79         61.72         1.72 o                         
   6   3  -6         26.11         26.03         1.17 o                         
   6   3  -5        863.36        933.04        10.68 o                         
   6  -3  -5        870.55        892.38        11.10 o                         
   6   3  -4         83.14         70.76         3.42 o                         
   6   3  -3       2177.34       2081.15        15.20 o                         
   6   3  -2         57.22         58.49         2.67 o                         
   6   3  -1       1657.97       1939.79        15.48 o                         
   6  -3   0         27.03         25.80         2.16 o                         
   6   3   1        623.94        606.67         7.99 o                         
   6   3   2        131.09        174.15         7.21 o                         
  -6   3  -3        340.09        331.17         5.61 o                         
  -6   3  -4         73.20         73.08         2.99 o                         
  -6   3  -5         25.23         23.44         2.49 o                         
  -6   3  -5         26.42         22.40         2.31 o                         
  -6   3  -6         29.41         31.50         1.70 o                         
  -6  -3  -7          9.55         10.96         1.64 o                         
   6  -4  -8         32.39         39.64         2.97 o                         
   6  -4  -7         62.05         60.89         2.62 o                         
   6  -4  -6        150.54        151.83         5.61 o                         
   6  -4  -5          0.32         -0.04         1.14 o                         
   6  -4  -5        260.53        293.42         5.21 o                         
   6   4  -4        273.03        280.03         6.79 o                         
   6   4  -3         82.42         70.18         5.90 o                         
   6  -4  -2         64.09         76.42         5.32 o                         
   6   4  -1        705.67        836.22        15.49 o                         
   6  -4   0       1336.03       1512.44        17.30 o                         
   6   4   1       1117.10       1103.13        10.51 o                         
  -6   4  -2        147.76        155.95         9.65 o                         
  -6   4  -3        272.35        240.93         5.57 o                         
  -6   4  -4        403.47        399.14        10.01 o                         
  -6   4  -5        124.81        110.18         5.15 o                         
  -6   4  -5        148.56        130.52         5.83 o                         
  -6  -4  -6         83.46         84.99         2.55 o                         
  -6  -4  -7          4.37          4.30         1.18 o                         
   6  -5  -8         11.39         12.25         1.68 o                         
   6  -5  -7          2.40          1.87         0.74 o                         
   6  -5  -6          6.90          5.03         0.93 o                         
   6   5  -5        114.38        109.10         9.71 o                         
   6  -5  -5        115.12        108.77         3.16 o                         
   6   5  -4        188.44        192.67         5.85 o                         
   6  -5  -3         80.37         90.26         2.73 o                         
   6  -5  -2        283.28        305.38        16.17 o                         
   6   5  -1         21.62         32.41         3.45 o                         
   6  -5   0        510.93        684.07        17.85 o                         
   6   5   1        998.43        966.51        12.37 o                         
   6   5   2        784.78        627.87         6.69 o                         
  -6   5  -3        204.39        178.12         5.31 o                         
  -6   5  -4        310.67        292.54         9.75 o                         
  -6   5  -5         20.35         22.10         2.84 o                         
  -6  -5  -6          7.63          5.87         0.84 o                         
  -6  -5  -7          1.20          1.57         0.52 o                         
   6  -6  -8          6.27          5.03         0.77 o                         
   6  -6  -7         65.73         65.27         2.52 o                         
   6  -6  -6         27.58         25.33         1.73 o                         
   6  -6  -5         31.27         27.12         1.85 o                         
   6   6  -4        155.52        180.41         5.99 o                         
   6   6  -3        286.88        288.62         6.09 o                         
   6   6  -2        285.28        305.31         6.07 o                         
  -6   6   1         41.55         36.81         1.62 o                         
   6  -6   0        702.89        703.49         6.56 o                         
   6   6   1        128.88        117.62         3.77 o                         
   6   6   2       1073.18        938.79         8.36 o                         
  -6   6  -3         45.75         38.50         2.74 o                         
  -6   6  -4         42.15         33.67         4.18 o                         
  -6   6  -5        231.78        229.83         7.67 o                         
  -6  -6  -6         75.72         78.40         2.87 o                         
  -6  -6  -7         70.44         67.62         2.00 o                         
   6  -7  -7          0.00         -0.10         0.46 o                         
   6  -7  -6        105.43         97.25         2.54 o                         
   6  -7  -5          9.45         13.27         2.12 o                         
   6  -7  -4        604.47        550.12        12.68 o                         
  -6   7   3          3.55          1.59         0.69 o                         
   6  -7  -2        674.45        715.44         7.86 o                         
  -6   7   1          0.95          1.30         0.61 o                         
   6  -7   0        403.45        440.52         8.75 o                         
   6   7   1        626.76        579.20        12.05 o                         
  -6   7  -2         31.01         21.32         1.59 o                         
   6   7   3        232.30        189.57         5.53 o                         
  -6   7  -4         37.38         34.24         4.30 o                         
  -6   7  -5          2.99          2.45         1.23 o                         
  -6  -7  -6         34.64         38.21         1.96 o                         
   6  -8  -7        176.22        203.18         5.90 o                         
   6  -8  -6         23.56         21.20         1.59 o                         
   6  -8  -5         97.76         92.34         4.68 o                         
  -6   8   4         35.65         42.19         3.19 o                         
  -6   8   3         16.75         21.95         1.70 o                         
  -6   8   2         77.16         80.48         2.92 o                         
  -6   8   1          5.08          5.40         0.93 o                         
  -6   8   0         68.88         83.62         3.10 o                         
   6   8   1          9.17         10.41         1.63 o                         
   6   8   2         14.04         11.25         1.47 o                         
  -6   8  -3          6.91          5.04         1.58 o                         
  -6   8  -4         17.27         21.32         2.72 o                         
   6  -8   5          2.69          1.38         1.43 o                         
  -6  -8  -5         31.26         37.27         2.15 o                         
  -6   8  -6         57.41         53.33         2.10 o                         
   6  -9  -6          9.86          8.06         0.99 o                         
  -6   9   5         14.29         12.91         2.20 o                         
   6  -9  -5         16.50         14.76         2.12 o                         
  -6   9   4         56.03         57.35         3.60 o                         
  -6   9   3          9.89          8.36         1.15 o                         
  -6   9   2          9.33          9.46         1.28 o                         
  -6   9   1        211.88        229.23         4.20 o                         
  -6   9   0         93.51         98.02         3.93 o                         
   6   9   1         72.01         75.49         4.37 o                         
  -6  -9  -2          0.50         -0.17         0.66 o                         
  -6   9  -3          0.43          0.29         0.94 o                         
  -6   9  -4         12.66         11.13         2.14 o                         
   6  -9   5         32.14         39.50         3.47 o                         
  -6  -9  -5         74.61         78.35         2.75 o                         
  -6  -9  -6         28.99         29.27         1.84 o                         
   6 -10  -6          5.99          5.06         0.97 o                         
  -6  10   5         17.52         15.82         2.27 o                         
  -6  10   4         94.82         85.48         4.12 o                         
  -6  10   3         45.64         45.11         3.01 o                         
  -6  10   2          5.14          4.36         1.30 o                         
  -6  10   1        255.61        284.59         6.06 o                         
  -6 -10   0         94.80         99.23         5.62 o                         
  -6 -10  -1        210.10        235.69        10.66 o                         
   6 -10   2         51.14         57.97         3.53 o                         
  -6  10  -3          3.20          3.15         1.21 o                         
  -6  10  -4          1.69          4.87         1.48 o                         
   6 -10   5          0.88          1.37         1.03 o                         
  -6  10  -5          1.05          1.24         1.30 o                         
  -6  11   5          7.96          8.94         1.49 o                         
   6 -11  -5          7.97          8.15         1.40 o                         
  -6  11   4          5.63          5.27         1.97 o                         
  -6  11   3        145.59        146.12         4.87 o                         
  -6  11   2         31.87         27.80         2.44 o                         
  -6  11   1         62.89         65.35         2.98 o                         
   6 -11   0         27.19         23.52         2.97 o                         
  -6 -11  -1         67.08         70.59         5.89 o                         
   6 -11   2         73.61         74.56         3.73 o                         
  -6  11  -3          0.38         -0.24         0.71 o                         
   6 -11   4         72.56         76.17         4.18 o                         
  -6  12   4          4.52          4.39         1.61 o                         
  -6  12   3        101.09        100.87         3.71 o                         
  -6  12   2          2.36          1.29         0.94 o                         
   6 -12  -1         40.83         45.53         4.61 o                         
  -6 -12   1         43.06         51.31         4.92 o                         
   6 -12   0          9.78         11.73         2.56 o                         
  -6 -12  -1         52.08         40.95         4.44 o                         
  -6 -12  -2         37.26         31.87         2.41 o                         
   6 -12   3          5.90          5.63         1.10 o                         
  -6  13   3          4.17          7.75         1.05 o                         
   6 -13  -2         92.70        129.62         6.34 o                         
   6 -13  -1          5.19          9.21         2.13 o                         
  -6 -13   0         75.99         83.25         5.11 o                         
  -6 -13  -1         59.33         56.57         4.46 o                         
  -6  13  -2         36.33         29.01         1.96 o                         
   6 -14  -1          2.77          4.03         1.30 o                         
  -6 -14   0         89.26        104.20         6.59 o                         
   7   0  -8        335.85        369.48         5.60 o                         
   7   0  -6         23.78         21.75         1.50 o                         
   7   0  -4       1184.02       1238.67         8.54 o                         
   7   0  -2       2292.98       2634.58        41.17 o                         
   7   0   0       5973.95       6173.18        41.43 o                         
   7   0   2        264.58        217.33        12.49 o                         
  -7   0  -4        274.10        270.24         5.94 o                         
  -7   0  -6         38.38         37.13         3.09 o                         
   7   1  -8         56.42         62.07         1.73 o                         
   7  -1  -7         75.98         81.30         1.81 o                         
   7  -1  -6         15.06         13.82         0.81 o                         
   7  -1  -5        240.41        245.36         3.62 o                         
   7  -1  -5        430.47        453.62         4.96 o                         
   7  -1  -4        343.10        374.94         3.52 o                         
   7   1  -3        463.48        447.35         8.48 o                         
   7  -1  -2          0.91          2.76         0.83 o                         
   7  -1  -1         77.89         80.92         3.48 o                         
   7   1   0        531.97        627.96        10.80 o                         
   7  -1   1        341.56        355.64         8.67 o                         
   7   1   2        530.29        576.97        14.06 o                         
  -7  -1  -3          2.82          4.37         1.03 o                         
  -7   1  -4        199.27        172.53         3.88 o                         
  -7   1  -5         64.18         66.18         2.81 o                         
  -7   1  -5         88.01         82.76         2.99 o                         
  -7   1  -6          5.97          4.53         0.98 o                         
  -7   1  -7         26.08         29.54         1.71 o                         
   7  -2  -8        319.18        340.65         4.32 o                         
   7  -2  -7         23.17         21.22         0.97 o                         
   7   2  -6         60.99         63.19         1.49 o                         
   7  -2  -5          1.78          0.79         0.39 o                         
   7   2  -5         10.77         11.01         0.98 o                         
   7  -2  -4        419.75        413.96         3.76 o                         
   7   2  -3       1294.96       1306.70        12.55 o                         
   7  -2  -2        140.79        123.67         4.11 o                         
   7  -2  -1          0.70          1.59         0.66 o                         
   7   2   0        579.66        726.14        12.17 o                         
   7   2   1       1105.06       1201.73        15.93 o                         
   7   2   2        177.22        162.57         5.97 o                         
  -7   2  -3        160.64        152.91         6.73 o                         
  -7   2  -4         31.34         33.44         1.80 o                         
  -7   2  -5          1.81          0.85         0.71 o                         
  -7   2  -5          5.98          4.06         0.97 o                         
  -7   2  -6        218.39        226.45         4.17 o                         
  -7  -2  -7          5.48          5.29         1.20 o                         
   7   3  -8          5.66          5.09         0.87 o                         
   7   3  -7         52.73         51.12         1.45 o                         
   7  -3  -6         27.61         24.62         1.07 o                         
   7   3  -5        120.05        122.94         3.10 o                         
   7  -3  -5        349.07        373.34         5.64 o                         
   7   3  -4        187.33        206.71         5.96 o                         
   7  -3  -3         45.09         47.02         1.97 o                         
   7   3  -2         54.08         49.81         2.67 o                         
   7   3  -1        306.82        365.89         7.28 o                         
   7   3   0        298.17        431.40         8.73 o                         
   7   3   1       2825.66       3134.84        27.58 o                         
   7   3   2        104.15         99.58         2.74 o                         
  -7   3  -3        315.94        275.76         9.29 o                         
  -7   3  -4        203.15        208.03         5.75 o                         
  -7   3  -5        107.93        119.49         5.29 o                         
  -7   3  -5        158.17        162.29         3.94 o                         
  -7   3  -6          3.17          3.27         0.76 o                         
  -7  -3  -7         22.70         25.02         1.54 o                         
   7  -4  -8        122.83        128.44         4.51 o                         
   7  -4  -7          2.07          1.56         0.71 o                         
   7  -4  -6         26.77         28.42         1.93 o                         
   7   4  -5         36.38         28.43         3.63 o                         
   7  -4  -5         94.11         98.74         3.18 o                         
   7   4  -4        156.66        161.44         5.49 o                         
   7   4  -3        253.05        268.71         8.12 o                         
   7  -4  -2         63.55         80.78         5.88 o                         
   7   4  -1       1766.96       2048.99        21.29 o                         
   7  -4   0        131.64        145.68         5.92 o                         
   7   4   1        439.46        382.29         9.08 o                         
  -7   4  -2        169.18        152.66         3.72 o                         
  -7   4  -3          7.87          7.00         1.47 o                         
  -7   4  -4          5.42          6.68         1.71 o                         
  -7   4  -5         97.60        102.28         5.25 o                         
  -7  -4  -6        239.02        229.41         3.99 o                         
  -7  -4  -7          1.86          1.80         0.58 o                         
   7  -5  -8         79.43         81.70         3.62 o                         
   7  -5  -7         33.26         31.79         1.89 o                         
   7  -5  -6        232.73        245.54         4.31 o                         
   7   5  -5        133.37        101.13         6.85 o                         
   7  -5  -5        133.42        129.73         3.66 o                         
   7  -5  -4        277.09        230.73         7.40 o                         
   7   5  -3         40.59         32.40         1.78 o                         
   7  -5  -2        366.14        393.21         8.18 o                         
   7  -5  -1         10.40          9.77         1.32 o                         
   7   5   0         17.17         25.36         1.88 o                         
  -7   5  -1         83.65         80.48         2.55 o                         
   7   5   2          3.53          3.65         0.83 o                         
  -7   5  -3         10.70         12.01         1.31 o                         
  -7   5  -4        135.40        135.81         6.69 o                         
  -7   5  -5         66.92         69.95         4.49 o                         
  -7  -5  -6          0.58          0.35         0.47 o                         
  -7  -5  -7         12.40         13.62         1.42 o                         
   7  -6  -7         84.20         89.43         2.86 o                         
   7  -6  -6          5.52          6.64         0.87 o                         
   7  -6  -5         20.57         22.17         1.74 o                         
   7  -6  -4        227.84        207.42         6.03 o                         
   7  -6  -3          0.72          0.57         1.01 o                         
   7   6  -2        551.66        648.42         8.63 o                         
   7  -6  -1        455.55        489.93         6.78 o                         
  -7   6   0        920.83        930.92         7.63 o                         
   7   6   1        137.96        141.35         3.53 o                         
   7   6   2        169.00        156.82         4.15 o                         
  -7   6  -3          9.29          8.08         1.20 o                         
  -7   6  -4         51.12         47.28         3.51 o                         
  -7   6  -5        128.74        123.93         5.69 o                         
  -7  -6  -6          0.31          0.30         0.51 o                         
   7  -7  -7          7.77          9.23         0.97 o                         
   7  -7  -6         47.18         49.56         1.90 o                         
   7  -7  -5          9.00          7.67         1.69 o                         
   7  -7  -5         19.68         17.77         2.39 o                         
   7  -7  -4        505.70        514.29        10.46 o                         
   7   7  -3        128.34        136.48         6.29 o                         
   7  -7  -2         87.63         97.93         3.71 o                         
   7   7  -1        105.96        112.31         3.00 o                         
   7  -7   0         70.01         70.80         3.06 o                         
   7  -7   1         70.42         70.76         3.23 o                         
   7   7   2        235.12        224.88         6.51 o                         
   7   7   3          3.68          3.72         1.04 o                         
   7  -7   4         77.51         71.15         4.36 o                         
  -7   7  -5         18.24         13.56         2.51 o                         
  -7   7  -6         21.01         19.18         1.09 o                         
   7  -8  -7         63.26         76.07         3.53 o                         
   7  -8  -6          8.80          8.27         1.07 o                         
   7  -8  -5         44.43         52.06         3.72 o                         
   7  -8  -5         45.55         41.20         3.21 o                         
   7  -8  -4        164.86        153.74         7.92 o                         
   7  -8  -3        171.08        177.02         4.40 o                         
  -7   8   2         15.19         18.44         1.49 o                         
  -7   8   1          5.95          5.73         0.92 o                         
  -7   8   0        880.74       1047.84        11.18 o                         
   7   8   1          2.31          0.67         0.84 o                         
   7   8   2          7.86          5.75         1.40 o                         
  -7   8  -3         53.07         56.46         3.21 o                         
   7  -8   4         28.58         30.00         3.11 o                         
   7  -8   5        106.64        132.08         5.93 o                         
  -7  -8  -5        106.95         98.41         3.18 o                         
  -7  -8  -6          1.43          1.35         0.40 o                         
   7  -9  -6         18.70         14.29         1.21 o                         
   7  -9  -5        142.80        141.37         5.35 o                         
   7  -9  -4         48.35         49.10         4.69 o                         
  -7   9   3         19.35         14.84         1.87 o                         
  -7   9   2          1.03          1.40         0.91 o                         
  -7   9   1          3.58          5.45         0.98 o                         
   7   9   0          3.96          1.80         0.98 o                         
   7  -9   1        594.09        607.53        13.91 o                         
  -7  -9  -2         15.84         15.09         2.05 o                         
  -7   9  -3         75.77         78.01         3.64 o                         
  -7   9  -4         67.19         65.12         4.19 o                         
   7  -9   5          7.76          7.42         1.61 o                         
  -7  -9  -5          8.11          5.98         0.96 o                         
   7 -10  -6          5.32          3.52         0.86 o                         
   7 -10  -5         39.25         40.17         2.82 o                         
  -7  10   4         76.84         51.01         3.16 o                         
  -7  10   3        117.91        120.96         4.60 o                         
  -7  10   2          5.65          5.89         1.46 o                         
  -7  10   1        526.18        567.62         8.46 o                         
  -7 -10   0        457.09        547.85        12.61 o                         
  -7 -10  -1         92.73         93.81         6.92 o                         
  -7 -10  -2          2.50          2.96         1.32 o                         
  -7  10  -3          0.31         -0.02         0.81 o                         
  -7  10  -4         44.85         41.24         3.13 o                         
   7 -10   5          3.84          4.04         1.07 o                         
  -7  10  -5         52.48         54.88         3.14 o                         
   7 -11  -5         19.95         14.44         1.63 o                         
  -7  11   4         37.72         45.35         4.01 o                         
  -7  11   3          2.63          2.79         1.02 o                         
  -7  11   2          9.13          9.36         1.58 o                         
  -7  11   1          0.10          0.06         0.72 o                         
   7 -11   0          4.06          2.85         1.50 o                         
  -7 -11  -1         22.53         21.66         3.54 o                         
  -7 -11  -2          8.69          9.58         1.56 o                         
  -7  11  -3          0.48          0.67         0.77 o                         
  -7  11  -4         81.75         81.09         3.84 o                         
  -7  12   4         12.97         20.27         2.41 o                         
  -7  12   3         27.36         24.37         1.90 o                         
  -7  12   2         17.06         14.79         1.65 o                         
   7 -12  -1         79.77         87.40         4.18 o                         
  -7 -12   0         84.50         91.59         5.85 o                         
  -7 -12  -1         24.21         24.12         3.33 o                         
  -7  12  -2         58.23         56.46         2.96 o                         
  -7  12  -3          0.93          0.85         0.61 o                         
   7 -13  -3          0.76          1.77         0.69 o                         
   7 -13  -2          1.05          0.93         0.74 o                         
   7 -13  -1          1.24          1.89         1.31 o                         
  -7 -13   0         74.89         68.38         6.43 o                         
  -7 -13  -1         18.63         21.62         2.68 o                         
  -7 -13  -2         14.08         14.34         1.97 o                         
   8   0  -8         66.42         65.58         2.45 o                         
   8   0  -6         10.44         10.48         1.18 o                         
   8   0  -4         81.01         95.47         2.73 o                         
   8   0  -2         18.08         30.66         5.28 o                         
   8   0   0       3155.20       3642.06        34.86 o                         
   8   0   2         81.41        106.66         4.41 o                         
  -8   0  -4        192.82        198.20         5.09 o                         
  -8   0  -6        134.44        150.83         5.69 o                         
   8   1  -8          8.68          9.63         0.77 o                         
   8   1  -7         72.95         77.65         2.01 o                         
   8   1  -6          6.47          5.32         0.58 o                         
   8  -1  -5        260.34        289.80         4.09 o                         
   8  -1  -5        507.53        533.71         5.53 o                         
   8  -1  -4        337.06        332.43         3.42 o                         
   8  -1  -3        388.49        376.11         2.96 o                         
   8  -1  -2        229.07        251.53        14.13 o                         
   8  -1  -1        228.55        299.69         8.05 o                         
   8  -1   0        292.29        234.38         7.30 o                         
   8   1   1        146.07        204.50         6.15 o                         
   8   1   2         89.33         87.56         2.86 o                         
  -8  -1  -3         51.11         52.09         2.32 o                         
  -8   1  -4        151.73        137.84         3.60 o                         
  -8   1  -5        190.02        203.04         4.77 o                         
  -8   1  -5        244.71        216.42         4.73 o                         
  -8   1  -6          1.44          1.91         0.83 o                         
  -8  -1  -7         36.89         39.31         1.83 o                         
   8   2  -8         82.73         82.97         1.83 o                         
   8   2  -7         15.29         14.12         0.82 o                         
   8   2  -6          8.22         10.08         0.68 o                         
   8  -2  -5          6.65          8.19         0.82 o                         
   8  -2  -5         68.32         83.12         2.27 o                         
   8  -2  -4        236.61        255.84         3.04 o                         
   8  -2  -3        128.93        118.52         1.59 o                         
   8  -2  -2        427.07        348.54         7.39 o                         
   8   2  -1          4.13          1.18         0.85 o                         
   8   2   0         48.80         60.91         4.27 o                         
   8   2   1         42.84         62.64         4.99 o                         
   8   2   2          7.86          7.37         1.13 o                         
  -8  -2  -3         15.13         13.57         1.28 o                         
  -8   2  -4        166.68        139.99         3.62 o                         
  -8  -2  -5         19.38         18.65         1.62 o                         
  -8   2  -5         20.15         19.33         1.58 o                         
  -8   2  -6         32.54         37.70         1.74 o                         
  -8  -2  -7          7.25          6.46         0.84 o                         
   8   3  -8         21.11         18.45         1.38 o                         
   8  -3  -7         30.44         28.27         1.10 o                         
   8   3  -6         44.29         46.79         1.44 o                         
   8   3  -5          1.01          2.55         0.75 o                         
   8   3  -5        261.85        306.93         5.22 o                         
   8  -3  -4         85.33         71.37         2.23 o                         
   8  -3  -3         86.25         90.82         2.90 o                         
   8  -3  -2        198.54        198.02         5.64 o                         
   8  -3  -1        802.03        850.28        11.77 o                         
   8  -3   0         34.72         22.50         2.66 o                         
  -8   3  -1        860.40        810.86         7.68 o                         
   8   3   2          0.64          0.22         0.51 o                         
  -8   3  -3        751.89        701.12        10.34 o                         
  -8   3  -4        121.07        124.24         4.49 o                         
  -8  -3  -5        175.66        191.66         4.64 o                         
  -8   3  -5        365.66        379.68         5.06 o                         
  -8   3  -6         34.68         34.90         2.02 o                         
  -8   3  -7         11.06          9.74         0.95 o                         
   8  -4  -8         48.48         38.61         2.49 o                         
   8  -4  -7         17.05         14.84         1.38 o                         
   8  -4  -6          0.97         -0.23         0.59 o                         
   8  -4  -5          9.73          8.14         1.51 o                         
   8  -4  -5         20.75         16.15         2.14 o                         
   8  -4  -4        192.22        180.57         5.01 o                         
   8  -4  -3        115.69        112.07         4.61 o                         
   8  -4  -2        834.29        875.03         9.34 o                         
   8   4  -1        266.72        330.74         6.47 o                         
   8   4   0        386.49        423.56         5.50 o                         
   8   4   1         51.23         44.50         2.10 o                         
   8   4   2         18.44         19.29         1.52 o                         
  -8   4  -3         58.11         44.69         6.25 o                         
  -8   4  -4        453.07        449.08        13.84 o                         
  -8   4  -5        414.97        412.31         6.95 o                         
  -8   4  -6          2.78          4.04         0.88 o                         
  -8  -4  -7          0.50          0.43         0.64 o                         
   8  -5  -8         54.97         52.01         2.05 o                         
   8  -5  -7         63.07         65.50         2.58 o                         
   8  -5  -6        159.72        164.99         4.39 o                         
   8  -5  -5          6.21          7.99         1.80 o                         
   8  -5  -5         61.09         65.71         2.73 o                         
   8  -5  -4        901.55        882.35        11.15 o                         
   8   5  -3         24.14         31.16         1.96 o                         
   8  -5  -2         45.88         49.81         3.23 o                         
   8   5  -1         38.31         36.57         1.91 o                         
   8   5   0         19.52         23.60         1.59 o                         
   8   5   1        129.79        135.58         3.64 o                         
  -8   5  -2         24.52         19.73         1.69 o                         
  -8   5  -3          4.48          4.40         0.97 o                         
  -8   5  -4        665.88        663.53        16.75 o                         
  -8   5  -5          3.95          5.49         1.63 o                         
  -8  -5  -6         60.49         58.65         1.90 o                         
   8  -6  -7         18.49         20.78         1.45 o                         
   8  -6  -6         11.59          8.37         0.94 o                         
   8  -6  -5          0.17          0.76         1.21 o                         
   8  -6  -5         35.70         37.87         2.16 o                         
   8  -6  -4         31.66         25.40         1.97 o                         
   8   6  -3        144.13        147.56         6.45 o                         
   8   6  -2          0.26          0.07         0.68 o                         
   8  -6  -1          5.72          5.15         1.21 o                         
   8  -6   0         17.71         13.41         1.37 o                         
   8   6   1         38.58         37.25         2.09 o                         
   8   6   2          4.31          3.98         1.00 o                         
  -8   6  -3         12.61          9.11         1.27 o                         
  -8   6  -4        148.20        147.46         5.89 o                         
  -8   6  -5        194.71        193.32         6.90 o                         
  -8  -6  -6         17.41         14.02         0.95 o                         
   8  -7  -7          7.50          9.09         0.93 o                         
   8  -7  -6          2.44          2.41         0.66 o                         
   8  -7  -5          0.50          0.74         1.01 o                         
   8  -7  -5         31.53         35.78         3.19 o                         
   8   7  -4         90.97        105.88         8.83 o                         
   8   7  -3        110.24        123.57         4.63 o                         
   8   7  -2        165.19        189.47         5.21 o                         
   8  -7  -1          1.48          1.72         0.86 o                         
   8  -7   0        465.56        438.40         7.11 o                         
   8   7   1          2.72          3.15         1.00 o                         
   8   7   2        214.52        205.32         6.33 o                         
  -8   7  -3         18.03         12.45         1.61 o                         
  -8   7  -4         22.40         20.58         2.46 o                         
  -8   7  -5         67.14         59.67         4.18 o                         
  -8   7  -6         14.96         14.43         0.87 o                         
   8  -8  -7          2.11          2.79         0.84 o                         
   8  -8  -6          9.65          9.52         1.15 o                         
   8  -8  -5         16.52         17.80         2.33 o                         
   8  -8  -5         50.79         50.06         3.55 o                         
   8  -8  -4        130.21        122.01         7.18 o                         
   8  -8  -3        174.95        181.69         6.11 o                         
   8   8  -2          4.81          2.07         0.91 o                         
  -8   8   1         65.72         63.70         2.41 o                         
   8   8   0          3.87          5.71         1.57 o                         
  -8   8  -1         69.76         76.13         3.95 o                         
   8  -8   2         37.46         35.35         3.80 o                         
   8  -8   3         13.05         14.12         2.52 o                         
  -8   8  -4         18.82         14.01         2.16 o                         
  -8  -8  -5         21.19         19.45         1.85 o                         
  -8   8  -5         24.38         22.24         2.59 o                         
   8  -9  -6         37.09         30.33         1.61 o                         
   8  -9  -5         42.99         37.64         2.93 o                         
   8  -9  -4         71.85         75.00         5.49 o                         
   8   9  -3          0.82          0.81         0.83 o                         
  -8   9   2         91.43         91.51         3.35 o                         
  -8   9   1        314.77        320.90         6.04 o                         
   8  -9   0        136.49        151.04        11.20 o                         
   8  -9   1        394.58        423.00        11.68 o                         
  -8  -9  -2         30.14         27.78         2.52 o                         
  -8   9  -3         72.10         64.96         3.25 o                         
  -8   9  -4         49.44         44.07         3.25 o                         
   8  -9   5         13.34         13.16         1.75 o                         
  -8  -9  -5         34.10         33.51         1.64 o                         
   8 -10  -6          4.86          4.61         0.86 o                         
   8 -10  -5         34.27         32.25         1.93 o                         
   8 -10  -4        107.80         98.13         5.76 o                         
  -8  10   3         39.93         34.54         1.87 o                         
  -8  10   2         33.11         27.02         2.33 o                         
  -8  10   1         11.66         11.69         1.44 o                         
  -8 -10   0        205.48        224.51         8.11 o                         
  -8 -10  -1          0.36          1.29         1.77 o                         
  -8 -10  -2          7.91          6.84         1.46 o                         
  -8  10  -3         73.20         67.56         3.10 o                         
  -8  10  -4         47.08         45.18         3.02 o                         
   8 -11  -5          6.16          7.34         0.94 o                         
   8 -11  -4        241.67        207.70         7.15 o                         
  -8  11   3          3.68          4.55         1.08 o                         
   8 -11  -2         16.16         12.75         1.63 o                         
   8 -11  -1          0.11          0.05         1.01 o                         
  -8 -11   0        147.28        172.00         6.84 o                         
  -8 -11  -1         47.81         48.43         4.75 o                         
   8 -11   2          0.14          0.52         0.76 o                         
   8 -11   3         18.77         24.80         2.59 o                         
  -8  11  -4         23.41         23.57         1.96 o                         
   8 -12  -4          7.07          7.26         1.72 o                         
  -8  12   3          0.09          0.15         0.59 o                         
   8 -12  -2          3.30          3.36         1.09 o                         
  -8 -12   1         14.41         17.21         1.94 o                         
  -8 -12   0         11.46         10.87         2.28 o                         
  -8 -12  -1          7.20          5.63         1.71 o                         
  -8  12  -2          4.74          3.63         0.99 o                         
  -8  12  -3          5.28          3.95         1.25 o                         
   8  13  -2         13.23          8.23         1.56 o                         
   8  13  -1          5.85          6.85         1.59 o                         
  -8 -13   0        173.64        171.02         6.15 o                         
  -8 -13  -1         16.33         15.56         2.12 o                         
   9   0  -8         10.72          8.67         1.04 o                         
   9   0  -6          6.45          6.86         1.04 o                         
   9   0  -4        101.16         81.80         2.63 o                         
   9   0  -2        265.56        321.82        17.15 o                         
   9   0   0        222.61        146.47        10.68 o                         
   9   0   2       2164.20       2370.05        21.73 o                         
  -9   0  -4       3503.66       2906.21        28.17 o                         
  -9   0  -6         26.61         31.44         2.65 o                         
   9   1  -8         22.06         19.69         1.42 o                         
   9   1  -7         41.57         41.55         1.48 o                         
   9   1  -6          1.91          1.13         0.39 o                         
   9  -1  -5         76.52         79.57         2.40 o                         
   9  -1  -5        583.04        660.13         6.30 o                         
   9   1  -4         19.48         23.56         1.08 o                         
   9  -1  -3        459.34        365.56         2.54 o                         
   9  -1  -2         31.65         27.93         2.11 o                         
   9   1  -1       2243.82       2523.71        21.25 o                         
   9   1   0        139.98        167.93         5.72 o                         
   9   1   1        169.06        166.50         3.69 o                         
   9   1   2        125.97        127.76         3.67 o                         
  -9  -1  -3        910.63        893.16         9.64 o                         
  -9   1  -4        325.72        297.59         6.50 o                         
  -9  -1  -5         38.79         42.30         2.25 o                         
  -9   1  -5        117.25        130.17         3.68 o                         
  -9   1  -6         33.26         34.65         1.60 o                         
  -9  -1  -7         36.61         35.55         2.13 o                         
   9   2  -8         15.29         19.54         1.36 o                         
   9   2  -7         45.99         44.07         1.32 o                         
   9   2  -6         96.71         94.94         1.86 o                         
   9  -2  -5        126.27        111.91         2.71 o                         
   9  -2  -5        140.87        123.43         2.81 o                         
   9  -2  -4        566.23        529.25         4.32 o                         
   9  -2  -3        250.83        211.28         2.74 o                         
   9  -2  -2        312.60        241.85         2.14 o                         
   9   2  -1        137.19        171.21         6.74 o                         
   9   2   0        193.18        195.43         7.88 o                         
   9   2   1          2.45          2.74         0.73 o                         
   9   2   2        106.87         95.91         4.20 o                         
  -9  -2  -3        520.03        535.79         7.56 o                         
   9  -2   4        567.23        560.27         8.56 o                         
  -9   2  -5          7.82          9.15         1.18 o                         
  -9   2  -5         10.64          7.83         1.16 o                         
  -9   2  -6          1.24          2.31         0.82 o                         
   9  -3  -8         28.70         20.57         1.91 o                         
   9   3  -7         36.94         35.45         1.19 o                         
   9   3  -6         56.76         51.97         1.52 o                         
   9  -3  -5        241.27        239.43         4.84 o                         
   9  -3  -5        427.64        433.35         5.10 o                         
   9   3  -4        111.87        108.93         2.77 o                         
   9  -3  -3          6.74          5.27         0.71 o                         
   9  -3  -2          1.71          2.94         0.48 o                         
   9   3  -1         58.00         56.16         1.84 o                         
   9   3   0        126.74        123.53         2.90 o                         
   9   3   1        770.45        831.54         8.24 o                         
   9   3   2         75.23         73.83         2.67 o                         
   9   3   3          1.57          5.36         1.87 o                         
   9  -3   4         83.37         82.57         4.31 o                         
  -9   3  -5         77.21         80.02         2.52 o                         
  -9   3  -5        184.63        213.61         6.29 o                         
  -9   3  -6         30.84         32.52         1.84 o                         
   9  -4  -8         38.23         37.86         2.37 o                         
   9  -4  -7         12.37         12.52         1.28 o                         
   9  -4  -6         58.44         54.07         2.63 o                         
   9  -4  -5        160.82        178.09         6.91 o                         
   9  -4  -5        318.08        342.94         8.29 o                         
   9  -4  -4        508.02        515.19         7.43 o                         
   9  -4  -3          1.87          2.18         0.66 o                         
   9  -4  -2        460.62        464.35         6.85 o                         
   9  -4  -1        291.52        299.25         4.68 o                         
   9   4   0          0.37          0.47         0.55 o                         
   9   4   1        145.36        162.24         3.89 o                         
   9   4   2         67.54         75.09         2.96 o                         
  -9   4  -3        379.82        341.02         6.22 o                         
   9  -4   4         36.36         33.75         3.13 o                         
  -9   4  -5         25.06         23.66         2.74 o                         
  -9  -4  -6          1.51          1.95         0.74 o                         
   9  -5  -7         19.53         20.49         1.50 o                         
   9  -5  -6         19.00         19.35         1.64 o                         
   9  -5  -5         24.44         29.83         2.23 o                         
   9  -5  -5        138.93        159.31         4.14 o                         
   9  -5  -4        229.98        233.23         6.03 o                         
   9   5  -3         85.67         95.53         3.94 o                         
   9   5  -2         52.16         40.41         2.39 o                         
   9   5  -1        111.18        101.26         2.75 o                         
   9   5   0         37.83         35.03         2.30 o                         
   9   5   1        181.77        187.73         4.81 o                         
  -9   5  -2          3.20          3.11         1.00 o                         
  -9   5  -3          7.75          7.41         0.99 o                         
   9  -5   4         48.42         44.29         3.48 o                         
  -9   5  -5         51.98         55.48         3.74 o                         
  -9  -5  -6          4.68          4.70         0.56 o                         
   9  -6  -7          0.79          0.70         0.51 o                         
   9  -6  -6          7.30          5.83         0.80 o                         
   9  -6  -5         40.60         39.29         2.51 o                         
   9  -6  -5         74.42         66.25         2.75 o                         
   9  -6  -4         26.50         25.90         2.11 o                         
   9   6  -3          1.58          1.78         0.95 o                         
   9  -6  -2        106.57        104.41         3.31 o                         
   9  -6  -1        148.52        182.08         5.74 o                         
   9   6   0        361.77        378.19         6.02 o                         
  -9   6  -1         35.92         42.60         2.48 o                         
   9   6   2        527.31        530.66         8.55 o                         
   9  -6   3        158.25        141.62         4.50 o                         
  -9   6  -4        333.75        313.55        11.55 o                         
  -9   6  -5          0.21          0.42         0.93 o                         
  -9  -6  -6         20.52         22.72         1.06 o                         
   9  -7  -7          1.60          1.79         0.55 o                         
   9  -7  -6          2.34          2.14         0.60 o                         
   9  -7  -5         21.12         21.68         1.91 o                         
   9  -7  -5         41.02         37.64         2.12 o                         
   9   7  -4         25.65         29.25         5.01 o                         
   9   7  -3         89.13         96.35         3.44 o                         
   9  -7  -2         47.85         51.17         2.89 o                         
   9  -7  -1        812.80        934.67        10.59 o                         
   9  -7   0        317.76        333.22         6.16 o                         
   9   7   1         14.58         14.16         1.91 o                         
   9  -7   2          6.78          6.78         2.14 o                         
   9  -7   3         74.00         79.65         5.36 o                         
  -9   7  -4        161.76        162.16         5.82 o                         
  -9  -7  -5          3.12          3.59         0.84 o                         
   9  -8  -6         67.10         55.94         2.30 o                         
   9  -8  -5        297.90        314.55         9.61 o                         
   9  -8  -5        310.44        272.75         7.46 o                         
   9   8  -4         15.08         16.96         2.41 o                         
   9   8  -3        210.89        221.38         5.44 o                         
   9   8  -2          7.83         10.52         1.73 o                         
   9   8  -1         76.86         89.34         3.80 o                         
   9   8   0        665.60        739.56        13.64 o                         
   9  -8   1          0.59         -0.31         1.12 o                         
   9  -8   2         35.09         30.49         3.61 o                         
   9  -8   3          0.41         -0.31         1.17 o                         
  -9   8  -4         20.80         19.52         2.33 o                         
  -9  -8  -5          3.79          4.97         0.81 o                         
   9  -9  -5        100.77         89.49         4.94 o                         
   9  -9  -5        128.42        105.60         4.50 o                         
   9  -9  -4         10.98          9.62         2.25 o                         
   9   9  -3         43.69         43.83         2.53 o                         
   9  -9  -2          0.32         -0.90         0.90 o                         
   9   9  -1        186.86        198.48         6.26 o                         
   9  -9   0         91.65        116.06         9.86 o                         
   9  -9   1          0.10          0.60         1.38 o                         
  -9  -9  -2         18.29         19.38         2.12 o                         
  -9   9  -3          0.64          0.05         0.73 o                         
  -9   9  -4         42.76         42.79         3.00 o                         
  -9   9  -5         12.05         10.28         1.49 o                         
   9 -10  -5         32.04         29.59         1.76 o                         
   9 -10  -4          2.34          3.17         1.08 o                         
   9 -10  -3          9.78          6.40         0.97 o                         
  -9  10   2          3.97          4.93         1.01 o                         
   9 -10  -1          8.52         11.96         1.99 o                         
  -9 -10   0        298.83        295.74        10.93 o                         
  -9 -10  -1        111.30        114.49         4.57 o                         
  -9 -10  -2         69.23         77.75         3.68 o                         
   9 -10   3         54.78         72.55         4.41 o                         
   9 -10   4         27.30         31.04         1.90 o                         
   9 -11  -5         11.47          8.20         0.90 o                         
   9 -11  -4         52.32         48.98         2.72 o                         
   9  11  -3          5.91          6.62         1.21 o                         
   9 -11  -2         21.79         21.23         2.15 o                         
  -9 -11   1          1.70          5.23         1.41 o                         
  -9 -11   0          9.37          9.15         3.33 o                         
  -9 -11  -1          0.86          5.29         2.02 o                         
  -9 -11  -2         36.50         33.42         2.24 o                         
   9 -11   3         10.47         12.07         1.73 o                         
   9 -12  -3          4.70          2.94         1.01 o                         
   9  12  -2         26.43         22.41         2.66 o                         
   9  12  -1          5.52          3.84         1.11 o                         
  -9 -12   0        119.86        128.76         5.99 o                         
  -9 -12  -1         35.64         33.22         3.34 o                         
  -9  12  -2         14.68         10.24         1.22 o                         
   9  13  -1          0.96          1.25         0.86 o                         
   9  13   0          1.69          2.25         0.99 o                         
  10   0  -8        154.23        134.17         4.76 o                         
  10   0  -6        354.45        316.37         5.82 o                         
  10   0  -4        317.06        226.01         7.63 o                         
  10   0  -2         64.56         63.86         1.73 o                         
  10   0   0        404.67        429.46         6.01 o                         
  10   0   2        666.12        676.79        12.32 o                         
 -10   0  -4        748.73        826.46        17.04 o                         
  10  -1  -8         32.95         21.76         1.33 o                         
  10   1  -7         16.70         12.33         0.89 o                         
  10   1  -6         53.09         43.66         1.31 o                         
  10   1  -5        178.00        166.18         3.54 o                         
  10   1  -5        229.63        201.48         3.63 o                         
  10  -1  -4        138.40        110.07         2.90 o                         
  10   1  -3        971.52        709.05         4.28 o                         
  10  -1  -2         21.76         14.86         0.67 o                         
  10   1  -1       2766.69       2786.35         8.12 o                         
  10   1   0         10.89         13.27         1.23 o                         
  10   1   1        132.30        149.42         3.92 o                         
  10   1   2        336.13        365.91         6.49 o                         
 -10  -1  -3        175.55        210.32         4.97 o                         
  10  -1   4          6.30          7.93         1.24 o                         
 -10   1  -5        138.74        162.42         3.99 o                         
 -10   1  -6         73.62         75.43         3.96 o                         
  10  -2  -8         35.42         28.07         1.47 o                         
  10  -2  -7          0.12         -0.12         0.35 o                         
  10   2  -6        200.94        169.95         2.48 o                         
  10  -2  -5         47.58         42.00         1.85 o                         
  10   2  -5         69.45         62.65         2.11 o                         
  10  -2  -4         37.40         30.34         1.59 o                         
  10  -2  -3         84.22         71.37         1.62 o                         
  10   2  -2        301.39        259.39         2.55 o                         
  10   2  -1         33.96         37.66         0.96 o                         
  10  -2   0        403.24        419.50         6.52 o                         
  10   2   1        149.16        169.94         3.34 o                         
  10   2   2         73.10         79.58         3.19 o                         
 -10  -2  -3        856.86        913.86        10.25 o                         
  10  -2   4         24.65         22.85         1.83 o                         
 -10   2  -5         25.76         30.62         1.83 o                         
 -10   2  -6          2.72          3.20         1.09 o                         
  10  -3  -8         18.75          9.35         1.19 o                         
  10   3  -7         22.58         19.69         0.99 o                         
  10   3  -6         16.16         11.32         0.77 o                         
  10  -3  -5          1.91          1.03         1.03 o                         
  10  -3  -5         17.61         16.59         1.19 o                         
  10  -3  -4        150.07        144.96         3.48 o                         
  10  -3  -3          5.88          3.24         0.69 o                         
  10   3  -2         34.16         36.61         1.40 o                         
  10  -3  -1          4.41          7.36         0.85 o                         
  10   3   0         20.20         12.63         1.25 o                         
  10   3   1        219.62        251.96         4.85 o                         
  10   3   2         57.74         56.92         2.50 o                         
  10  -3   3        491.70        560.39         9.74 o                         
  10  -3   4         31.76         28.27         2.02 o                         
 -10   3  -5        153.74        168.34         6.35 o                         
 -10   3  -5        159.26        158.33         5.24 o                         
 -10   3  -6         21.84         18.26         2.02 o                         
  10  -4  -7          1.03          0.71         0.61 o                         
  10  -4  -6        134.56        119.78         3.79 o                         
  10  -4  -5         38.16         29.32         2.22 o                         
  10  -4  -5        115.83        102.14         4.72 o                         
  10  -4  -4          7.39          6.57         1.08 o                         
  10  -4  -3          0.97          0.86         0.61 o                         
  10  -4  -2        247.80        246.28         5.31 o                         
  10  -4  -1          9.60         10.10         1.23 o                         
  10   4   0        314.36        319.44         5.17 o                         
  10   4   1        221.30        224.61         4.75 o                         
 -10   4  -2         35.07         36.24         2.34 o                         
 -10   4  -3        142.38        140.50         3.80 o                         
  10  -4   4         10.88         11.66         1.92 o                         
 -10   4  -5         13.72         11.86         1.92 o                         
 -10   4  -6          3.22          2.49         1.04 o                         
  10  -5  -7          0.42          0.06         0.45 o                         
  10  -5  -6         72.76         66.39         2.78 o                         
  10  -5  -5          6.73         10.79         1.46 o                         
  10  -5  -5         16.79         15.00         1.52 o                         
  10  -5  -4        210.83        216.63         5.05 o                         
  10  -5  -3        187.45        188.47         4.52 o                         
  10  -5  -2         91.70         82.55         3.27 o                         
  10  -5  -1        766.54        820.20         9.76 o                         
  10   5   0        991.62        999.81        10.74 o                         
  10  -5   1         29.52         26.41         1.91 o                         
 -10   5  -2         70.63         70.67         3.23 o                         
  10  -5   3          8.75         13.31         1.72 o                         
  10  -5   4         53.39         45.76         3.32 o                         
 -10   5  -5          9.60          9.46         1.74 o                         
 -10   5  -6          2.93          3.64         0.72 o                         
  10  -6  -7         50.56         47.70         1.92 o                         
  10  -6  -6        182.96        158.87         4.02 o                         
  10  -6  -5         85.49         94.55         3.77 o                         
  10  -6  -5        196.63        184.09         4.36 o                         
  10  -6  -4         68.48         64.01         2.73 o                         
  10  -6  -3         41.26         35.16         2.16 o                         
  10  -6  -2          3.69          3.43         0.74 o                         
  10   6  -1        115.33        131.05         3.61 o                         
  10   6   0         20.36         20.74         1.60 o                         
  10  -6   1        135.25        133.46         4.14 o                         
  10  -6   2        149.87        146.31         5.05 o                         
  10   6   3        163.98        167.04         5.26 o                         
  10  -6   4        172.35        183.18         6.30 o                         
 -10   6  -5         25.78         29.21         2.56 o                         
  10  -7  -7          0.46          0.09         0.47 o                         
  10  -7  -6         59.62         50.59         1.75 o                         
  10  -7  -5          3.95          2.58         0.94 o                         
  10  -7  -5          4.28          2.87         0.93 o                         
  10  -7  -4         48.30         43.06         3.74 o                         
  10  -7  -3        138.60        145.44         4.20 o                         
  10  -7  -2         16.02         13.45         1.22 o                         
  10  -7  -1        264.87        264.09         5.41 o                         
  10   7   0        214.20        201.80         6.01 o                         
  10  -7   1         48.74         57.47         4.51 o                         
  10  -7   2         60.68         65.02         4.87 o                         
  10  -7   3          0.09          0.91         1.35 o                         
  10  -7   4        112.07        120.74         5.11 o                         
 -10  -7  -5          2.40          1.34         0.66 o                         
  10  -8  -6         46.17         42.27         1.91 o                         
  10  -8  -5         45.91         53.35         4.03 o                         
  10  -8  -5         47.58         45.68         3.19 o                         
  10  -8  -4         17.88         18.07         1.94 o                         
  10   8  -3         27.50         24.96         1.91 o                         
  10  -8  -2         39.33         45.67         2.18 o                         
  10   8  -1          9.80          9.02         1.34 o                         
  10  -8   0          1.71          1.92         1.14 o                         
  10  -8   1        235.12        270.66         9.41 o                         
  10  -8   2          0.35          0.31         1.11 o                         
 -10   8  -3        347.38        350.28         6.99 o                         
  10  -8   4          4.96          4.27         1.16 o                         
 -10  -8  -5         14.03         14.15         1.06 o                         
  10  -9  -5         68.25         75.31         4.37 o                         
  10  -9  -5         88.25         85.44         3.88 o                         
  10  -9  -4         65.30         63.71         3.60 o                         
  10  -9  -3         46.16         46.82         2.44 o                         
  10   9  -2         98.57        102.76         3.76 o                         
  10   9  -1        344.43        350.81         6.72 o                         
  10   9   0          7.06         10.40         3.26 o                         
  10  -9   1        113.08        135.02         6.53 o                         
 -10  -9  -2         15.99         16.67         1.93 o                         
 -10   9  -3         26.36         27.73         2.02 o                         
  10  -9   4          9.14          9.68         1.20 o                         
  10 -10  -5          0.27          0.54         0.90 o                         
  10 -10  -5          0.82          1.68         0.95 o                         
  10 -10  -4         37.59         33.56         2.47 o                         
  10 -10  -3          8.06          5.27         0.79 o                         
  10  10  -2          2.14          1.09         0.81 o                         
 -10 -10   1         12.27         12.29         1.91 o                         
 -10 -10   0          1.64          1.22         1.42 o                         
 -10 -10  -1         72.27         82.49         3.72 o                         
 -10 -10  -2          2.81          3.44         1.02 o                         
  10 -10   3         55.91         61.11         3.70 o                         
  10 -11  -4        116.51        111.12         3.57 o                         
  10 -11  -3          0.49          0.18         0.65 o                         
  10  11  -2         66.76         66.55         4.60 o                         
 -10 -11   1          0.02          1.09         1.02 o                         
  10  11   0         70.08         67.33         4.67 o                         
 -10 -11  -1          0.07         -0.31         0.98 o                         
 -10 -11  -2          8.27          7.79         1.09 o                         
  10 -11   3          8.39          9.57         1.02 o                         
  10  12  -2          1.03          0.20         0.91 o                         
 -10 -12   1          0.05         -0.63         0.63 o                         
 -10 -12   0         24.34         24.35         2.60 o                         
 -10 -12  -1          7.07          9.21         1.86 o                         
  11   0  -8        162.73         88.28         3.45 o                         
  11   0  -6        267.06        169.24         5.90 o                         
  11   0  -4        290.02        131.62         5.95 o                         
  11   0  -2       1135.85       1051.53         8.25 o                         
  11   0   0         13.64         17.58         1.92 o                         
  11   0   2       1030.17       1235.46        17.46 o                         
 -11   0  -4         35.61         35.20         2.82 o                         
 -11   0  -6        147.82        186.54         5.52 o                         
  11   1  -8          4.53          2.49         0.59 o                         
  11  -1  -7          3.17          1.83         0.58 o                         
  11   1  -6          0.07         -0.19         0.48 o                         
  11  -1  -5         38.30         33.66         3.30 o                         
  11  -1  -5         78.24         59.40         2.09 o                         
  11   1  -4        114.35         83.39         3.45 o                         
  11  -1  -3        394.60        323.23         3.28 o                         
  11  -1  -2          2.33          2.29         0.38 o                         
  11  -1  -1        103.40         82.38         1.58 o                         
  11   1   0        184.97        191.75         4.24 o                         
  11  -1   1         21.03         26.76         1.92 o                         
  11   1   2        191.73        210.74         5.25 o                         
  11  -1   3        439.02        552.99         9.83 o                         
  11  -1   4         88.10         88.13         3.18 o                         
 -11  -1  -5         32.57         32.22         1.83 o                         
 -11   1  -6          9.94         11.12         1.61 o                         
  11  -2  -7          7.22          5.15         0.62 o                         
  11   2  -6         95.22         61.46         1.85 o                         
  11  -2  -5          6.71          6.12         1.70 o                         
  11   2  -5          7.84          6.43         0.88 o                         
  11  -2  -4        106.33         79.43         2.59 o                         
  11  -2  -3         12.55          9.25         0.69 o                         
  11  -2  -2        344.72        335.07         3.01 o                         
  11   2  -1        733.36        693.13         4.28 o                         
  11   2   0        853.62        862.94         9.56 o                         
  11   2   1        322.55        352.13         5.27 o                         
  11   2   2        715.79        765.89         9.93 o                         
  11  -2   3          1.06          1.70         1.11 o                         
  11  -2   4         44.71         45.27         2.58 o                         
 -11  -2  -5         98.46         97.63         2.50 o                         
 -11   2  -6         33.64         40.05         2.63 o                         
  11   3  -7          7.90          4.45         0.74 o                         
  11   3  -6         69.61         55.98         1.74 o                         
  11  -3  -5         80.73         78.29         4.83 o                         
  11  -3  -5        147.90        121.41         2.83 o                         
  11   3  -4        130.61        106.03         2.79 o                         
  11   3  -3         63.27         63.49         2.14 o                         
  11  -3  -2         87.47         82.63         2.66 o                         
  11  -3  -1        305.06        328.97         4.92 o                         
  11   3   0        140.70        139.03         3.45 o                         
  11   3   1          9.57          5.59         0.84 o                         
  11  -3   2          5.90          5.47         1.02 o                         
 -11   3  -3         98.52        102.32         3.16 o                         
  11  -3   4        106.28        111.23         3.92 o                         
 -11   3  -5        164.75        160.54         3.84 o                         
 -11   3  -6         13.31         14.10         1.62 o                         
  11  -4  -7         80.09         47.63         2.69 o                         
  11  -4  -6         15.61         10.56         1.28 o                         
  11  -4  -5        156.29        171.64         5.05 o                         
  11  -4  -5        156.50        118.89         5.07 o                         
  11  -4  -4        283.54        256.08         5.80 o                         
  11  -4  -3         38.11         34.04         1.63 o                         
  11  -4  -2        403.26        428.40         6.05 o                         
  11  -4  -1          1.77          1.62         0.76 o                         
  11   4   0        812.69        797.04         8.33 o                         
  11   4   1          1.77          1.53         0.71 o                         
 -11   4  -2         79.96         75.87         2.82 o                         
  11  -4   3          6.65          6.33         1.39 o                         
  11  -4   4         66.13         76.88         4.31 o                         
 -11   4  -5         46.67         50.34         3.31 o                         
  11  -5  -7          1.56          0.72         0.62 o                         
  11  -5  -6         45.21         42.67         2.22 o                         
  11  -5  -5         65.25         64.90         3.17 o                         
  11  -5  -5         81.63         66.25         3.78 o                         
  11  -5  -4        541.44        501.00         8.08 o                         
  11  -5  -3        148.22        163.99         4.12 o                         
  11  -5  -2       1208.01       1222.28        12.62 o                         
  11  -5  -1         24.79         22.27         1.73 o                         
  11   5   0         49.81         40.84         2.27 o                         
  11   5   1         34.14         38.98         2.36 o                         
  11  -5   2        407.67        453.46         8.64 o                         
  11  -5   3          2.07          4.13         1.00 o                         
  11  -5   4         22.32         25.52         2.57 o                         
 -11   5  -5         20.84         23.35         2.29 o                         
  11  -6  -7         67.92         59.94         2.57 o                         
  11  -6  -6         13.97         15.98         1.36 o                         
  11  -6  -5         25.12         26.85         2.11 o                         
  11  -6  -5         95.51         77.86         2.87 o                         
  11  -6  -4        171.05        174.50         4.37 o                         
  11  -6  -3         89.09         88.96         3.34 o                         
  11  -6  -2        740.90        764.97         8.74 o                         
  11  -6  -1         24.44         18.41         1.72 o                         
  11  -6   0         59.23         64.68         3.07 o                         
  11   6   1         45.26         45.01         2.92 o                         
  11   6   2          1.78          1.64         1.02 o                         
  11   6   3         87.55         90.06         3.20 o                         
  11  -6   4         12.76          6.59         2.50 o                         
 -11  -6  -5          4.73          3.65         0.70 o                         
  11  -7  -6          4.50          3.41         0.58 o                         
  11  -7  -5          0.38          0.53         0.71 o                         
  11  -7  -5         11.58         12.22         1.29 o                         
  11  -7  -4         23.26         18.17         2.50 o                         
  11  -7  -3         75.62         71.29         3.02 o                         
  11  -7  -2        697.34        703.08         9.07 o                         
  11   7  -1         23.22         16.01         1.94 o                         
  11   7   0          5.31          4.43         1.22 o                         
  11  -7   1          9.50          7.87         1.98 o                         
  11  -7   2         38.09         42.62         3.87 o                         
  11  -7   3         24.85         26.44         2.24 o                         
  11  -7   4         35.76         44.18         4.76 o                         
 -11  -7  -5          0.03         -0.03         0.41 o                         
  11  -8  -6          0.66          0.47         0.66 o                         
  11  -8  -5          0.51          0.48         1.08 o                         
  11  -8  -5         66.88         62.76         3.44 o                         
  11  -8  -4         29.75         25.15         2.12 o                         
  11  -8  -3         39.42         38.95         2.26 o                         
  11   8  -2          0.27         -0.58         0.79 o                         
  11   8  -1        206.81        195.99         6.04 o                         
  11   8   0          8.42          8.68         1.61 o                         
  11  -8   1        179.81        218.33         8.27 o                         
  11  -8   2         70.28         90.74         5.30 o                         
  11  -8   3         89.35         86.38         2.81 o                         
  11  -8   4          6.69          7.81         1.11 o                         
  11  -9  -5          0.56          0.20         0.97 o                         
  11  -9  -5          5.39          5.49         1.26 o                         
  11  -9  -4         71.89         68.37         3.53 o                         
  11  -9  -3          5.24          4.94         0.99 o                         
  11   9  -2         55.94         54.09         3.25 o                         
  11   9  -1          1.51          1.23         0.99 o                         
  11   9   0         69.22         64.38         6.76 o                         
  11  -9   1         76.77         88.86         5.08 o                         
  11  -9   2          6.19          7.18         1.67 o                         
  11  -9   3         30.05         35.41         2.19 o                         
  11  -9   4         55.70         53.32         2.26 o                         
  11 -10  -5         78.16         76.20         3.60 o                         
  11 -10  -5         80.55         77.10         2.91 o                         
  11 -10  -4         52.01         50.68         2.69 o                         
  11 -10  -3         19.63         16.89         1.25 o                         
  11  10  -2         31.93         28.19         2.24 o                         
 -11 -10   1        103.20         96.93         4.26 o                         
 -11 -10   0         16.65         15.16         2.56 o                         
 -11 -10  -1          6.13          4.99         1.11 o                         
  11 -10   2          1.38          1.79         1.06 o                         
  11 -10   3          3.27          3.87         0.82 o                         
  11 -11  -4         28.05         27.45         2.53 o                         
  11  11  -3          5.83          7.82         1.48 o                         
  11  11  -2         19.27         14.96         2.23 o                         
 -11 -11   1          1.22          2.02         0.97 o                         
  11  11   0          8.89          9.27         1.88 o                         
 -11 -11  -1          0.04         -0.27         1.21 o                         
  11 -11   2         24.91         29.53         1.63 o                         
  11  12  -2        108.24         90.20         4.05 o                         
 -11 -12   1         21.01         16.81         1.46 o                         
  11  12   0        101.18        113.61         4.50 o                         
  12   0  -6         54.90         26.38         2.40 o                         
  12   0  -4       2217.96       1075.18        17.25 o                         
  12   0  -2         24.07         24.93         1.45 o                         
  12   0   0        171.15        196.64         5.88 o                         
  12   0   2          1.50          2.29         1.39 o                         
  12   0   4        124.03        130.90         5.32 o                         
  12   1  -7          0.05         -0.02         0.36 o                         
  12   1  -6          6.34          4.15         0.79 o                         
  12  -1  -5        206.13        127.33         2.96 o                         
  12   1  -4        210.42        122.66         4.21 o                         
  12   1  -3        295.36        264.00         3.63 o                         
  12  -1  -2        142.92        129.03         2.10 o                         
  12  -1  -1         46.81         39.49         1.20 o                         
  12   1   0        381.16        388.19         6.29 o                         
  12   1   1        127.66        132.08         4.18 o                         
  12  -1   2         72.91         81.82         3.44 o                         
  12  -1   3        295.01        364.33         8.13 o                         
  12  -1   4        106.58        111.84         3.34 o                         
 -12   1  -5         39.80         45.35         1.70 o                         
  12   2  -7         18.92         12.51         1.04 o                         
  12   2  -6         46.43         29.68         1.43 o                         
  12   2  -5         13.29          8.21         0.96 o                         
  12  -2  -4        361.57        283.38         6.00 o                         
  12  -2  -3        247.58        229.03         3.10 o                         
  12  -2  -2         11.38          8.70         0.71 o                         
  12  -2  -1          7.16          8.50         0.68 o                         
  12   2   0        613.42        606.83         9.05 o                         
  12   2   1         27.63         33.12         1.79 o                         
  12  -2   2        420.66        487.54         8.75 o                         
  12  -2   3          2.97          2.69         1.11 o                         
  12  -2   4         69.55         77.30         2.72 o                         
 -12   2  -5          2.60          3.25         0.61 o                         
  12  -3  -7          6.21          7.93         1.17 o                         
  12   3  -6          1.72          1.86         0.48 o                         
  12  -3  -5        305.29        346.36        10.17 o                         
  12  -3  -5        414.61        316.06         4.46 o                         
  12  -3  -4         52.13         41.38         2.38 o                         
  12  -3  -3       2343.46       2178.43        11.09 o                         
  12  -3  -2        124.70        112.11         2.38 o                         
  12  -3  -1        171.55        169.45         3.47 o                         
  12   3   0          1.74          0.54         0.60 o                         
  12   3   1         49.31         57.75         2.36 o                         
  12  -3   2         51.29         61.16         3.47 o                         
  12  -3   3         33.22         34.30         1.94 o                         
  12  -3   4         53.75         59.23         2.66 o                         
 -12   3  -5          0.67          0.88         0.56 o                         
  12  -4  -7        107.93         87.33         3.33 o                         
  12  -4  -6         29.62         22.03         2.15 o                         
  12  -4  -5         84.64         80.42         3.53 o                         
  12  -4  -5        342.90        259.98         7.28 o                         
  12  -4  -4         34.87         24.68         2.49 o                         
  12  -4  -3         28.51         26.16         1.79 o                         
  12  -4  -2          2.34          4.18         0.84 o                         
  12  -4  -1         12.10          9.81         1.29 o                         
  12   4   0        191.48        215.49         4.73 o                         
  12  -4   1        158.62        181.81         4.09 o                         
  12  -4   2        578.37        690.72         8.70 o                         
  12  -4   3          9.81          8.75         1.53 o                         
  12  -4   4         61.58         52.53         5.06 o                         
 -12   4  -5         13.39         14.98         1.74 o                         
  12  -5  -7          0.17          0.21         0.53 o                         
  12  -5  -6          0.13          0.94         0.93 o                         
  12  -5  -5         25.88         28.73         2.19 o                         
  12  -5  -5         28.33         26.02         2.51 o                         
  12  -5  -4         55.09         48.29         2.89 o                         
  12   5  -3         75.72         73.07         2.53 o                         
  12  -5  -2         14.48         11.81         1.55 o                         
  12   5  -1         22.97         26.70         2.00 o                         
  12   5   0        144.38        142.62         3.99 o                         
  12  -5   1        313.17        389.08         6.59 o                         
  12  -5   2          2.59          3.88         0.97 o                         
  12  -5   3         39.94         46.95         2.99 o                         
  12  -5   4        103.13        134.12         8.12 o                         
 -12   5  -5          0.21          0.13         0.72 o                         
  12  -6  -6          0.26         -0.14         0.60 o                         
  12  -6  -5          0.40          0.25         0.74 o                         
  12  -6  -5        121.58         91.15         2.96 o                         
  12  -6  -4        210.98        189.88         5.37 o                         
  12  -6  -3          2.62          3.79         0.99 o                         
  12  -6  -2         15.20         18.58         1.69 o                         
  12  -6  -1        137.09        135.86         4.73 o                         
  12  -6   0          6.46          9.38         1.72 o                         
  12   6   1         66.00         62.30         3.37 o                         
  12   6   2          0.02          0.51         0.72 o                         
  12  -6   3         14.12         19.01         1.90 o                         
  12  -6   4         31.41         40.29         4.48 o                         
  12  -7  -6         52.35         41.87         2.26 o                         
  12  -7  -5          0.03          0.24         1.22 o                         
  12  -7  -5         41.80         35.94         1.83 o                         
  12  -7  -4        189.12        186.78         4.95 o                         
  12  -7  -3         42.78         42.34         2.36 o                         
  12  -7  -2         10.49         10.29         1.33 o                         
  12   7  -1         27.46         28.03         1.90 o                         
  12   7   0        100.84        108.77         4.85 o                         
  12  -7   1         17.40         22.50         2.91 o                         
  12  -7   2         91.63        104.57         4.12 o                         
  12  -7   3         35.97         46.83         2.68 o                         
  12  -7   4         40.25         35.29         2.46 o                         
  12  -8  -5          5.14          4.68         1.43 o                         
  12  -8  -5         18.32         14.18         1.77 o                         
  12  -8  -4         25.96         31.44         2.17 o                         
  12  -8  -3         40.53         41.05         2.24 o                         
  12   8  -2         85.86         88.33         4.08 o                         
  12   8  -1         51.27         52.11         3.17 o                         
  12   8   0        130.54        142.72         5.32 o                         
  12  -8   1         10.85          9.60         2.03 o                         
  12  -8   2          0.06          0.01         0.67 o                         
  12  -8   3          6.20          4.81         1.07 o                         
  12  -8   4         14.65         15.13         1.58 o                         
  12  -9  -5         33.35         34.80         2.66 o                         
  12  -9  -5         41.66         37.73         2.30 o                         
  12  -9  -4         35.21         30.62         2.32 o                         
  12  -9  -3         88.20         90.97         3.02 o                         
  12   9  -2         24.68         21.58         2.11 o                         
  12   9  -1         38.39         40.19         2.68 o                         
  12   9   0          1.26          2.60         1.38 o                         
  12  -9   1         25.89         30.19         2.96 o                         
  12  -9   2          1.01         -0.52         0.67 o                         
  12  -9   3          5.39          5.62         0.92 o                         
  12 -10  -4         17.82         15.62         1.48 o                         
  12 -10  -3         11.60         11.63         0.99 o                         
  12  10  -2          0.02         -0.01         0.63 o                         
  12  10  -1         10.92         11.58         1.57 o                         
  12  10   0         24.34         22.82         2.75 o                         
 -12 -10  -1          7.38          8.35         1.19 o                         
  12 -10   2         25.23         24.53         1.60 o                         
  12  11  -3         11.22         11.14         1.57 o                         
  12  11  -2          0.06          0.39         0.78 o                         
 -12 -11   1         27.17         23.77         1.84 o                         
 -12 -11   0         17.53         19.01         3.47 o                         
 -12 -11  -1         34.14         35.23         3.03 o                         
  13   0  -6         23.59         18.03         1.98 o                         
  13   0  -4        951.38        841.19        16.65 o                         
  13   0  -2         98.62        102.25         2.74 o                         
  13   0   0        549.02        572.69         8.41 o                         
  13   0   2         39.05         43.36         4.24 o                         
  13   0   4        201.83        231.63         6.18 o                         
  13   1  -7          3.38          3.21         0.60 o                         
  13  -1  -6          7.98          5.54         0.86 o                         
  13  -1  -5        126.07        104.62         4.66 o                         
  13  -1  -5        150.21        118.27         3.45 o                         
  13   1  -4          9.12          7.44         1.38 o                         
  13   1  -3         69.55         73.82         2.03 o                         
  13   1  -2         91.59         94.10         1.87 o                         
  13   1  -1        259.35        259.59         3.09 o                         
  13   1   0         18.44         12.78         1.25 o                         
  13  -1   1        155.40        182.50         4.79 o                         
  13  -1   2         33.55         42.31         2.96 o                         
  13   1   3         15.89         15.75         1.14 o                         
  13  -1   4         13.67         13.58         1.21 o                         
 -13   1  -5          0.71          1.35         0.49 o                         
  13   2  -7         31.78         27.18         1.34 o                         
  13   2  -6          8.33          5.96         0.72 o                         
  13  -2  -5          9.40          5.81         0.85 o                         
  13   2  -4         38.65         34.84         2.53 o                         
  13   2  -3          0.39          0.70         0.49 o                         
  13   2  -2         44.64         41.48         1.50 o                         
  13  -2  -1         62.75         72.67         1.81 o                         
  13   2   0          2.10          3.04         0.60 o                         
  13  -2   1        254.58        290.48         5.48 o                         
  13  -2   2        333.41        405.56         8.59 o                         
  13  -2   3         67.27         68.72         2.13 o                         
  13  -2   4        216.48        253.27         4.45 o                         
 -13   2  -5          2.70          2.14         0.46 o                         
  13  -3  -7         14.75         15.64         1.46 o                         
  13   3  -6          2.64          2.63         0.51 o                         
  13   3  -5        220.65        204.06         3.52 o                         
  13  -3  -4         39.02         34.00         1.84 o                         
  13  -3  -3          1.41          0.95         0.48 o                         
  13  -3  -2         10.20         10.04         0.91 o                         
  13  -3  -1        105.32         97.62         2.29 o                         
  13   3   0          3.56          4.46         0.77 o                         
  13  -3   1         66.55         60.91         2.67 o                         
  13  -3   2         88.29        117.46         4.71 o                         
  13  -3   3         10.43          9.52         1.10 o                         
  13  -3   4          1.40          3.13         1.00 o                         
 -13   3  -5          3.54          5.45         1.11 o                         
  13  -4  -7          4.17          5.96         0.92 o                         
  13  -4  -6         37.34         32.24         2.41 o                         
  13  -4  -5          0.87          0.27         0.98 o                         
  13  -4  -5         16.46         11.68         1.88 o                         
  13  -4  -4         12.56         11.07         1.75 o                         
  13  -4  -3         37.86         35.10         2.42 o                         
  13  -4  -2        121.91        124.90         3.14 o                         
  13   4  -1        191.47        208.92         5.70 o                         
  13   4   0         20.69         21.52         2.29 o                         
  13  -4   1        250.34        260.05         5.32 o                         
  13  -4   2        234.85        262.65         5.35 o                         
  13  -4   3         47.03         57.66         3.26 o                         
  13  -4   4         56.18         70.88         5.65 o                         
  13  -5  -6         14.79         11.41         1.44 o                         
  13  -5  -5         26.46         27.14         3.01 o                         
  13  -5  -5         58.81         49.96         3.18 o                         
  13  -5  -4         80.30         72.33         3.27 o                         
  13  -5  -3         49.24         48.64         2.38 o                         
  13  -5  -2         71.91         74.65         2.83 o                         
  13   5  -1        112.19        115.20         4.33 o                         
  13   5   0        113.58        102.19         4.09 o                         
  13  -5   1         54.30         72.11         2.92 o                         
  13  -5   2          7.78          9.56         1.28 o                         
  13  -5   3         19.16         19.49         1.92 o                         
  13  -5   4         75.25         59.99         4.85 o                         
  13  -6  -6         10.04          9.63         1.21 o                         
  13  -6  -5          0.07          0.24         1.08 o                         
  13  -6  -5          0.20          0.00         0.92 o                         
  13  -6  -4        199.94        214.97         5.33 o                         
  13  -6  -3         10.93          8.82         0.83 o                         
  13  -6  -2        129.42        139.87         4.06 o                         
  13   6  -1         23.37         22.79         2.08 o                         
  13  -6   0        212.01        220.77         8.08 o                         
  13  -6   1        196.01        210.11         5.75 o                         
  13  -6   2         14.98         21.78         1.99 o                         
  13  -6   3         26.17         32.93         2.17 o                         
  13  -6   4          5.56          5.92         1.91 o                         
  13  -7  -6         38.72         36.48         1.91 o                         
  13  -7  -5         20.55         22.25         1.56 o                         
  13  -7  -5         22.49         23.20         1.93 o                         
  13  -7  -4        135.66        139.84         4.03 o                         
  13  -7  -3          8.45          8.68         1.18 o                         
  13   7  -2          6.44          3.74         1.16 o                         
  13   7  -1         80.80         80.16         2.97 o                         
  13  -7   0         39.96         39.82         3.46 o                         
  13  -7   1        175.78        214.56         7.71 o                         
  13  -7   2          4.63          4.75         1.09 o                         
  13  -7   3          0.54          1.49         0.80 o                         
  13  -7   4         15.71         16.14         2.20 o                         
  13  -8  -5          1.51          1.68         0.61 o                         
  13  -8  -4          4.19          4.24         0.97 o                         
  13  -8  -3          1.60          1.34         0.76 o                         
  13   8  -2          5.53          5.57         1.26 o                         
  13   8  -1          1.44          0.94         0.73 o                         
  13  -8   0          9.49         11.12         1.94 o                         
  13  -8   1          7.31         10.95         1.99 o                         
  13  -8   2          3.32          3.11         0.92 o                         
  13  -8   3         75.56         97.87         3.07 o                         
  13  -9  -4         14.03         15.27         1.45 o                         
  13  -9  -3         10.84          9.80         1.04 o                         
  13   9  -2          0.37          0.48         0.72 o                         
  13   9  -1          9.28          9.72         2.03 o                         
  13  -9   0         13.02         15.86         1.99 o                         
 -13  -9  -1          1.58          2.98         0.88 o                         
  13  -9   2         34.40         37.34         2.00 o                         
  13 -10  -3          8.63          7.51         1.15 o                         
  13  10  -2          2.42          3.64         1.19 o                         
 -13 -10   1         36.09         37.92         2.37 o                         
 -13 -10   0          0.64          0.54         1.26 o                         
 -13 -10  -1         30.19         29.46         1.75 o                         
  13  11  -1         22.42         19.41         1.93 o                         
  14   0  -6         42.17         41.52         2.70 o                         
  14   0  -4         57.01         54.55         4.41 o                         
  14   0  -2        651.36        662.25         7.33 o                         
  14   0   0        477.04        428.78         7.85 o                         
  14   0   2         19.68         21.28         3.02 o                         
  14   0   4         99.31        127.18         4.34 o                         
  14   1  -7         87.84         92.93         2.25 o                         
  14  -1  -6          2.70          2.31         0.62 o                         
  14   1  -5        183.73        186.28         4.25 o                         
  14  -1  -4         74.24         69.64         3.50 o                         
  14   1  -3        188.59        189.62         3.39 o                         
  14   1  -2         45.06         51.03         1.63 o                         
  14  -1  -1         56.66         58.59         1.58 o                         
  14   1   0        437.73        436.71         6.79 o                         
  14  -1   1          2.82          3.29         1.24 o                         
  14  -1   2         97.82        118.01         4.69 o                         
 -14   1  -3          1.00          0.87         0.51 o                         
  14  -1   4         11.44         14.48         1.13 o                         
  14   2  -7          0.21          0.60         0.33 o                         
  14   2  -6          5.17          4.69         0.62 o                         
  14   2  -5         40.24         34.34         1.53 o                         
  14   2  -4         37.46         39.77         1.95 o                         
  14   2  -3         42.94         48.38         1.76 o                         
  14   2  -2         18.57         20.22         1.18 o                         
  14   2  -1         91.30         83.44         2.26 o                         
  14  -2   0          0.73          0.49         0.62 o                         
  14  -2   1         22.11         21.85         1.15 o                         
  14  -2   2        130.66        143.46         5.09 o                         
  14  -2   3         23.68         23.16         1.26 o                         
  14  -2   4         44.13         49.65         1.93 o                         
  14  -3  -6          2.43          3.62         0.95 o                         
  14   3  -5          8.87         10.00         0.89 o                         
  14  -3  -4         78.24         69.91         2.82 o                         
  14   3  -3         62.31         64.85         1.97 o                         
  14   3  -2          3.76          3.59         0.63 o                         
  14   3  -1        274.73        311.00         4.25 o                         
  14   3   0        278.81        289.78         4.26 o                         
  14   3   1         69.77         78.46         2.01 o                         
  14  -3   2         14.10         13.87         1.81 o                         
  14  -3   3         30.93         36.45         1.81 o                         
  14  -3   4         19.97         26.22         1.70 o                         
  14  -4  -6          2.66          1.69         0.77 o                         
  14  -4  -5         35.77         37.82         2.74 o                         
  14  -4  -4         54.75         57.33         4.50 o                         
  14  -4  -3         94.27         98.05         3.96 o                         
  14   4  -2          1.13          2.52         0.89 o                         
  14   4  -1         26.16         22.96         2.00 o                         
  14   4   0          3.82          1.17         0.94 o                         
  14  -4   1         85.43         91.58         3.18 o                         
  14  -4   2         39.74         45.44         2.24 o                         
  14  -4   3          7.30          8.56         1.38 o                         
  14  -4   4         57.43         82.24         5.46 o                         
  14  -5  -6         30.37         34.99         2.14 o                         
  14  -5  -5         18.83         15.86         1.75 o                         
  14  -5  -4         15.18         13.75         2.33 o                         
  14  -5  -3          0.47          0.55         0.56 o                         
  14  -5  -2          7.12          8.23         1.04 o                         
  14  -5  -1         16.19         22.45         2.76 o                         
  14   5   0         90.69         91.93         3.79 o                         
  14  -5   1          1.11          1.38         0.73 o                         
  14   5   2          1.79          1.10         0.71 o                         
  14   5   3          0.99          1.72         0.98 o                         
  14  -5   4         53.36         57.26         4.20 o                         
  14  -6  -6         14.40         15.86         1.36 o                         
  14  -6  -5          6.36          6.42         1.15 o                         
  14  -6  -4         20.20         19.24         1.64 o                         
  14  -6  -3         41.72         44.08         1.75 o                         
  14   6  -2        151.54        143.41         4.77 o                         
  14  -6  -1         52.40         56.17         2.96 o                         
  14  -6   0        217.97        219.13         7.65 o                         
  14  -6   1        331.43        389.04         9.97 o                         
  14  -6   2          0.09          0.32         0.69 o                         
  14  -6   3         41.73         54.97         3.86 o                         
  14  -7  -5         69.27         75.13         2.15 o                         
  14  -7  -4         23.09         22.08         1.64 o                         
  14  -7  -3          0.21          0.27         0.80 o                         
  14   7  -2         44.11         42.97         2.20 o                         
  14   7  -1          3.04          2.61         0.79 o                         
  14  -7   0        109.66        111.15         5.30 o                         
  14  -7   1         17.34         18.01         2.33 o                         
  14  -7   2        129.63        150.32         4.16 o                         
  14  -7   3          3.29          4.30         0.79 o                         
  14  -8  -4          9.59         11.24         1.34 o                         
  14  -8  -3          5.48          3.77         0.94 o                         
  14   8  -2          0.00         -0.22         0.56 o                         
  14   8  -1          0.01          0.20         0.58 o                         
  14  -8   0          1.82          0.59         0.91 o                         
  14  -8   1         76.23         89.78         4.35 o                         
  14  -8   2         39.80         51.75         2.28 o                         
  14  -9  -4         36.91         34.03         2.52 o                         
  14   9  -3         18.02         16.95         1.32 o                         
  14   9  -2         25.01         21.58         1.64 o                         
  14   9  -1         18.09         19.60         2.38 o                         
  14  -9   0        258.23        257.00         6.41 o                         
 -14  -9  -1          0.63          0.86         0.60 o                         
 -14 -10   1          0.47          1.19         0.58 o                         
 -14 -10   0          0.39          0.63         0.97 o                         
  15   0  -6          2.33          2.10         0.85 o                         
  15   0  -4         79.18         72.77         4.98 o                         
  15   0  -2          4.43          3.18         0.71 o                         
  15   0   0        147.14        168.82         8.10 o                         
  15   0   2        313.53        406.38        11.61 o                         
  15   0   4        172.92        220.00         4.98 o                         
  15   1  -6          0.06          0.01         0.40 o                         
  15   1  -5         30.26         29.27         1.68 o                         
  15  -1  -4        121.08        122.93         3.47 o                         
  15   1  -3         69.81         82.59         2.57 o                         
  15   1  -2         28.51         25.56         1.35 o                         
  15   1  -1        189.90        206.87         3.13 o                         
  15   1   0         12.52         16.34         1.46 o                         
  15   1   1         71.39         79.03         2.27 o                         
  15  -1   2         27.89         25.49         1.31 o                         
  15  -1   3          0.48          0.73         0.44 o                         
  15  -1   4         11.07         11.99         0.94 o                         
  15   2  -6         67.97         69.49         2.11 o                         
  15   2  -5          0.83          0.28         0.42 o                         
  15   2  -4         92.86        104.92         3.19 o                         
  15   2  -3        147.61        157.80         3.03 o                         
  15   2  -2         81.27         86.98         2.33 o                         
  15   2  -1         52.42         49.25         1.77 o                         
  15   2   0        187.12        167.35         4.22 o                         
  15  -2   1          0.06          0.59         0.52 o                         
  15   2   2         85.37         96.99         2.36 o                         
  15  -2   3          0.06          0.67         0.36 o                         
  15  -2   4         94.17        117.03         1.87 o                         
  15  -3  -6          2.17          1.70         0.67 o                         
  15   3  -5          1.22          1.79         0.49 o                         
  15   3  -4         80.87         84.58         2.78 o                         
  15   3  -3        127.76        138.17         2.76 o                         
  15   3  -2         58.93         61.06         1.94 o                         
  15   3  -1        232.41        227.00         3.57 o                         
  15   3   0          0.26          1.36         0.50 o                         
  15   3   1        383.54        414.32         4.34 o                         
  15  -3   2          0.32          0.55         0.41 o                         
 -15   3  -3          7.10          6.05         0.81 o                         
  15  -3   4         28.57         33.82         3.26 o                         
  15  -4  -6         66.82         71.64         2.85 o                         
  15  -4  -5          0.47          1.47         0.87 o                         
  15  -4  -4         92.18        107.70         5.57 o                         
  15   4  -3          6.95          6.23         1.22 o                         
  15   4  -2         50.82         56.14         2.81 o                         
  15   4  -1         29.88         29.07         2.17 o                         
  15   4   0         54.19         42.59         2.08 o                         
  15  -4   1         42.63         43.51         2.15 o                         
  15  -4   2         33.02         40.42         2.57 o                         
  15  -4   3         54.57         65.79         2.91 o                         
  15  -5  -6          1.73          2.33         0.65 o                         
  15  -5  -5         17.45         19.91         1.82 o                         
  15  -5  -4         69.98         65.19         4.23 o                         
  15   5  -3          2.99          2.24         0.81 o                         
  15   5  -2         18.64         14.84         1.53 o                         
  15   5  -1         35.24         34.26         2.23 o                         
  15   5   0         17.91         15.48         1.57 o                         
  15   5   1          2.94          3.17         0.96 o                         
  15  -5   2         22.87         23.47         1.77 o                         
  15  -5   3          0.34          0.21         0.87 o                         
  15  -6  -5          9.06          7.03         1.07 o                         
  15   6  -4         19.81         17.33         1.82 o                         
  15   6  -3         15.33         15.72         1.18 o                         
  15   6  -2          0.19          0.23         0.73 o                         
  15   6  -1         56.69         60.25         2.38 o                         
  15   6   0          1.05          1.33         0.74 o                         
  15  -6   1         34.89         44.83         3.20 o                         
  15  -6   2         52.65         67.77         2.68 o                         
  15  -6   3         22.32         22.95         2.20 o                         
  15   7  -4         62.67         64.66         2.10 o                         
  15   7  -3          9.80         10.91         1.29 o                         
  15   7  -2         67.10         70.44         3.05 o                         
  15   7  -1         10.11         10.95         1.06 o                         
  15   7   0         36.08         38.04         2.40 o                         
  15  -7   1          3.79          4.26         1.24 o                         
  15  -7   2         42.58         57.25         2.28 o                         
  15  -8  -4         11.11         10.68         1.55 o                         
  15   8  -3         99.38        100.10         4.85 o                         
  15   8  -2         15.65         15.64         1.42 o                         
  15   8  -1         17.90         15.24         1.43 o                         
  15   8   0         16.17         19.08         1.41 o                         
  15  -8   1         23.53         20.93         1.93 o                         
  15   9  -2         39.47         34.80         1.75 o                         
 -15  -9   1         22.98         19.57         1.45 o                         
 -15  -9   0          0.71          1.50         0.68 o                         
  16   0  -6          0.76          1.56         0.66 o                         
  16   0  -4        247.03        270.41         8.42 o                         
  16   0  -2          2.45          3.25         1.15 o                         
  16   0   0       1011.84       1109.48        20.05 o                         
  16   0   2        225.92        264.91         5.17 o                         
  16  -1  -6          0.02         -0.10         0.33 o                         
  16   1  -5        233.22        242.86         4.21 o                         
  16   1  -4         21.94         20.25         1.42 o                         
  16   1  -3        206.99        241.05         4.89 o                         
  16   1  -2          0.81          0.51         0.49 o                         
  16   1  -1          3.57          6.23         0.73 o                         
  16   1   0         15.01         10.79         1.21 o                         
  16   1   1         44.06         51.96         1.78 o                         
  16  -1   2          3.18          4.08         0.61 o                         
 -16  -1  -3         12.00         14.71         0.66 o                         
  16   2  -6         47.35         49.44         1.58 o                         
  16   2  -5         69.44         78.11         1.92 o                         
  16   2  -4        255.72        293.95         4.85 o                         
  16   2  -3          5.03          5.26         0.75 o                         
  16   2  -2          0.16         -0.24         0.33 o                         
  16   2  -1          0.12         -0.11         0.39 o                         
  16   2   0         99.42        102.25         3.20 o                         
  16   2   1         26.18         26.18         1.27 o                         
  16   2   2         82.19         87.02         1.62 o                         
 -16   2  -3          1.22          1.75         0.31 o                         
  16  -3  -5          4.10          5.26         1.05 o                         
  16  -3  -4          1.99          0.77         0.54 o                         
  16   3  -3         29.36         30.39         1.46 o                         
  16   3  -2         18.28         18.92         1.09 o                         
  16   3  -1         52.35         50.41         1.67 o                         
  16   3   0        118.47        132.66         3.57 o                         
  16   3   1          1.47          2.37         0.50 o                         
  16  -3   2          0.59          1.11         0.56 o                         
  16  -3   3         20.37         24.61         1.69 o                         
  16  -4  -5          0.14          0.36         0.64 o                         
  16  -4  -4         53.61         60.26         3.90 o                         
  16   4  -3          2.49          2.71         0.85 o                         
  16   4  -2          8.05         10.92         1.31 o                         
  16   4  -1         26.44         27.45         1.94 o                         
  16   4   0         16.63         15.85         1.70 o                         
  16   4   1         45.16         45.04         2.40 o                         
  16   4   2         24.83         30.00         2.05 o                         
  16  -4   3        142.33        182.87         5.81 o                         
  16  -5  -5          6.66          7.15         1.01 o                         
  16  -5  -4        115.01        115.07         4.68 o                         
  16   5  -3         68.20         72.96         2.31 o                         
  16   5  -2        131.93        135.31         3.31 o                         
  16   5  -1         15.14         15.86         1.48 o                         
  16   5   0        170.09        185.08         5.09 o                         
  16  -5   1          6.31          7.60         1.49 o                         
  16  -5   2         11.73         15.44         1.98 o                         
  16  -6  -4          3.85          2.68         0.99 o                         
  16   6  -3          5.58          4.59         0.67 o                         
  16   6  -2          6.20          5.66         1.06 o                         
  16   6  -1         14.27         15.32         1.17 o                         
  16   6   0        200.29        202.33         5.03 o                         
  16  -6   1         21.78         23.58         2.12 o                         
  16  -6   2         40.33         43.94         1.86 o                         
  16   7  -3         16.40         21.33         1.48 o                         
  16   7  -2         14.00         11.62         1.24 o                         
  16   7  -1          0.96         -0.09         0.40 o                         
  16   7   0        123.93        122.66         3.61 o                         
  16  -7   1         15.92         17.83         1.69 o                         
  16   8  -2         17.25         16.12         1.22 o                         
  16   8  -1          1.34          1.27         0.70 o                         
  16   8   0         21.95         19.30         1.33 o                         
  17   0  -4         83.83        102.62         4.74 o                         
  17   0  -2         11.46          8.01         1.47 o                         
  17   0   0          0.89          0.99         0.81 o                         
  17   0   2         12.76         12.05         0.86 o                         
  17   1  -5         79.10         91.41         2.32 o                         
  17   1  -4         16.96         23.12         1.65 o                         
  17   1  -3         49.26         48.90         2.09 o                         
  17   1  -2          6.77          7.92         0.99 o                         
  17   1  -1        160.04        177.00         3.31 o                         
  17   1   0         14.25         13.79         1.37 o                         
  17   1   1          9.12          8.94         0.84 o                         
  17   1   2         15.01         15.85         0.68 o                         
  17   2  -5          8.87          9.05         0.78 o                         
  17  -2  -4         30.18         30.77         1.57 o                         
  17   2  -3          6.51          6.81         0.89 o                         
  17   2  -2          3.48          4.37         0.63 o                         
  17  -2  -1         12.97         12.28         0.87 o                         
  17   2   0        123.10        155.54         4.06 o                         
  17   2   1         28.12         33.97         1.43 o                         
  17  -2   2         15.47         15.37         0.65 o                         
  17  -3  -5         53.99         57.76         2.48 o                         
  17  -3  -4         14.49         17.33         2.11 o                         
  17   3  -3         20.65         23.05         2.70 o                         
  17   3  -2         16.02         16.81         0.95 o                         
  17   3  -1         10.12         11.18         0.81 o                         
  17   3   0          0.62          0.71         0.59 o                         
  17   3   1         10.12         16.72         2.21 o                         
  17  -3   2          9.71         10.11         1.18 o                         
  17  -4  -4         37.22         41.51         2.95 o                         
  17   4  -3          3.25          3.85         0.67 o                         
  17   4  -2          0.24          0.27         0.51 o                         
  17   4  -1          8.46          5.58         0.93 o                         
  17  -4   0         85.76        107.18         4.38 o                         
  17  -4   1         14.71         12.96         1.58 o                         
  17  -5  -4         68.64         86.04         3.48 o                         
  17   5  -3         48.64         55.24         1.81 o                         
  17   5  -2         76.77         80.61         2.36 o                         
  17   5  -1         20.05         19.21         1.23 o                         
  17   5   0         78.98         82.22         3.14 o                         
  17  -5   1          5.06          6.28         1.10 o                         
  17   6  -3          0.82          1.06         0.42 o                         
  17   6  -2          3.61          5.02         0.64 o                         
  17   6  -1         23.59         21.16         1.17 o                         
  17  -6   0          0.13          0.81         0.67 o                         
  17   7  -2         13.83         12.59         1.08 o                         
  17   7  -1          0.08          0.90         0.71 o                         
  18   0  -4        113.38        127.05         4.71 o                         
  18   0  -2          1.79          1.56         0.73 o                         
  18   0   0         12.36         13.04         2.05 o                         
  18   1  -4          8.19          7.85         0.94 o                         
  18   1  -3         18.03         17.49         0.95 o                         
  18   1  -2          8.24          7.68         0.90 o                         
  18   1  -1          0.64          0.01         0.49 o                         
  18   1   0          0.01         -0.34         0.46 o                         
  18   1   1         15.60         14.75         1.01 o                         
  18  -2  -4         59.18         69.42         1.90 o                         
  18   2  -3         34.98         38.59         1.31 o                         
  18   2  -2        147.44        165.60         3.35 o                         
  18   2  -1          3.78          3.78         0.66 o                         
  18  -2   0         75.31         93.76         4.68 o                         
  18   2   1          4.88          4.55         0.59 o                         
  18  -3  -4         25.70         30.70         2.12 o                         
  18   3  -3         31.55         40.00         1.85 o                         
  18  -3  -1         51.03         52.80         2.99 o                         
  18  -3   0         18.02         16.46         2.31 o                         
  18   4  -3          3.63          4.18         0.71 o                         
  18   4  -2         54.73         59.39         3.73 o                         
  18   4  -1         14.20         15.74         1.03 o                         
  18   4   0         97.03        105.26         3.18 o                         
  18   5  -2          7.87         11.12         0.80 o                         
  18   5  -1          4.82          6.62         0.66 o                         
  18  -5   0         35.42         39.30         2.19 o                         
  19   0  -2         74.52         90.86         3.17 o                         
  19   0   0          3.13          2.68         0.98 o                         
  19   1  -3          4.01          4.80         0.58 o                         
  19   1  -2          2.23          2.97         0.53 o                         
  19   1  -1         57.59         64.15         1.88 o                         
  19  -1   0          0.77          1.24         0.57 o                         
  19   2  -2         18.33         17.57         0.99 o                         
  19   2  -1          0.17          0.03         0.31 o                         
  19   3  -1          0.50          0.47         0.62 o                         
   0   0  -2       2512.60       2452.38        14.91 o                         
   0   0  -6        106.22        111.39         3.24 o                         
   0  -1  -1        936.03        907.01         6.67 o                         
   0   1  -2       1419.82       1537.72        10.06 o                         
   0  -1  -3        561.19        517.88         7.23 o                         
   0  -1  -5       1050.08       1212.27         5.67 o                         
   0  -1  -6         10.54         11.03         0.69 o                         
   0  -1  -7          7.85          9.11         0.72 o                         
   0  -2  -1        278.52        285.91         3.86 o                         
   0  -2  -2         19.65         22.43         1.41 o                         
   0  -2  -3         12.16         11.45         1.31 o                         
   0  -2  -5         49.96         48.53         1.16 o                         
   0  -2  -6        165.77        186.73         2.54 o                         
   0  -2  -7        137.15        148.78         2.38 o                         
   0  -3  -1       2348.81       2562.65        10.27 o                         
   0  -3  -2        354.55        366.32        10.07 o                         
   0   3  -3        428.43        501.45         9.92 o                         
   0  -3  -5         65.83         68.36         2.10 o                         
   0  -3  -6         16.58         14.55         0.88 o                         
   0  -3  -7          1.93          2.68         0.52 o                         
   0  -4  -1        729.44        801.20         7.40 o                         
   0  -4  -2          6.61          7.43         1.36 o                         
   0  -4  -3        385.73        421.97         7.88 o                         
   0  -4  -5        219.25        237.90         5.25 o                         
   0   4  -6        157.89        176.23         6.02 o                         
   0   4  -7          0.49          0.80         0.67 o                         
   0  -5  -1        143.24        160.11         4.56 o                         
   0  -5  -2          0.63          1.44         0.83 o                         
   0  -5  -3        286.52        334.19         7.47 o                         
   0  -5  -5        106.06        112.33         3.70 o                         
   0   5  -6         27.93         25.46         2.41 o                         
   0   5  -7          0.44          0.07         0.46 o                         
   0  -6  -1        240.72        290.44         6.74 o                         
   0  -6  -2        766.07        783.02        14.44 o                         
   0   6  -3          3.77          3.02         0.58 o                         
   0   6  -6          3.54          4.27         0.91 o                         
   0   6  -7         13.83         13.76         1.28 o                         
   0  -7  -1         38.27         54.73         3.31 o                         
   0  -7   2        220.57        240.93         3.94 o                         
   0  -7  -3         16.28         18.73         1.23 o                         
   0   7  -6         42.52         36.75         2.91 o                         
   0   7  -7          1.22          1.43         0.61 o                         
   0  -8  -1          0.45         -0.04         0.58 o                         
   0  -8   2         78.11         91.31         2.80 o                         
   0  -8   3         35.28         38.26         2.38 o                         
   0  -8   6          0.38          0.80         0.72 o                         
   0   8  -7         90.27         85.12         2.54 o                         
   0  -9   1         11.06         10.89         1.29 o                         
   0  -9   2         67.98         87.63         3.14 o                         
   0  -9   3         28.14         33.31         2.61 o                         
   0  -9   6          3.45          2.96         0.81 o                         
   0   9  -7          1.94          3.43         0.90 o                         
   0 -10   1        137.19        175.66         4.26 o                         
   0 -10   2         98.23        107.39         3.59 o                         
   0 -10   3        181.80        221.71         5.35 o                         
   0 -10   6          0.15          0.15         0.42 o                         
   0 -11   1          1.11          0.95         0.90 o                         
   0 -11   2         23.44         22.29         1.90 o                         
   0 -11   3          7.15          6.61         1.25 o                         
   0 -12  -1          5.44          6.80         1.65 o                         
   0 -12   2         43.29         46.36         2.50 o                         
   0 -12   3         32.69         34.96         2.13 o                         
   0  13  -1          1.99         -0.77         1.77 o                         
   0 -13   2         29.06         26.99         2.10 o                         
   0 -13   3          0.92          0.63         0.76 o                         
   0  14  -1          1.04          0.28         1.30 o                         
   0  14  -2         15.77         14.17         2.26 o                         
   1   0  -6         30.55         36.89         1.91 o                         
   1   0  -2       6866.11       6785.49        17.29 o                         
  -1   0  -2       1074.15        940.13         6.89 o                         
  -1   0  -6          2.48          0.53         0.66 o                         
   1  -1  -7        214.07        241.75         3.05 o                         
   1  -1  -6         54.48         65.80         1.56 o                         
   1  -1  -5        945.24       1044.26         5.71 o                         
   1  -1  -3       1158.29       1134.72         8.23 o                         
   1  -1  -2          2.59          1.15         0.28 o                         
   1  -1  -1       1058.05        974.05         3.64 o                         
  -1  -1  -1         26.44         18.44         0.68 o                         
  -1  -1  -2        832.06        745.45         4.70 o                         
  -1  -1  -3        702.16        728.78         8.79 o                         
  -1  -1  -5          0.01         -0.05         0.32 o                         
  -1  -1  -6         92.13         96.58         1.86 o                         
  -1  -1  -7         17.49         19.79         0.95 o                         
   1   2  -7         40.79         46.41         1.39 o                         
   1  -2  -6         21.65         27.35         1.04 o                         
   1  -2  -5         52.34         54.14         1.40 o                         
   1   2  -3          3.62          3.81         1.04 o                         
   1   2  -2        392.61        414.69         6.60 o                         
   1  -2  -1       1464.83       1512.55         5.92 o                         
  -1  -2  -1         87.79         88.62         1.61 o                         
  -1  -2  -2         66.52         78.75         2.07 o                         
  -1  -2  -3         18.06         17.76         1.53 o                         
  -1  -2  -5         10.48          5.75         0.55 o                         
  -1  -2  -6         43.98         51.30         1.40 o                         
  -1  -2  -7         19.66         24.31         1.03 o                         
   1  -3  -7         37.44         39.04         1.41 o                         
   1  -3  -6          0.14         -0.32         0.32 o                         
   1  -3  -5        404.82        448.72         4.40 o                         
   1  -3  -3          2.63          1.17         0.63 o                         
   1   3  -2         14.12         16.05         1.52 o                         
   1  -3  -1      12756.62      12702.49        19.98 o                         
  -1  -3  -1       2904.80       3216.92        15.87 o                         
  -1  -3  -2         25.74         29.24         2.19 o                         
  -1  -3  -3       1227.41       1326.24        13.37 o                         
  -1  -3  -5         16.52         15.69         1.38 o                         
  -1  -3  -6          5.65          6.78         0.66 o                         
  -1   3  -7          0.96          0.59         0.41 o                         
   1   4  -7         16.43         15.03         1.89 o                         
   1   4  -6         86.77         96.62         4.43 o                         
   1   4  -5         25.19         21.20         1.79 o                         
   1   4  -3        240.04        255.81         6.10 o                         
   1  -4  -2         79.00         67.48         3.50 o                         
   1  -4  -1       3582.59       3925.63        16.04 o                         
  -1  -4  -1        109.78        105.69         3.34 o                         
  -1   4  -2          2.06          1.30         0.64 o                         
  -1   4  -3          0.02         -0.09         0.71 o                         
  -1  -4  -5        196.12        194.49         8.55 o                         
  -1   4  -6         82.30        105.85         4.75 o                         
  -1   4  -7          7.48          7.36         1.09 o                         
   1   5  -7         31.30         32.28         1.84 o                         
   1   5  -6        126.98        129.34         3.65 o                         
   1  -5  -5        342.17        369.73         7.32 o                         
   1   5  -3        166.31        173.20         6.82 o                         
   1  -5  -2        537.59        433.84         9.72 o                         
   1  -5  -1          5.01          6.40         0.98 o                         
  -1  -5  -1         24.70         29.17         1.76 o                         
  -1  -5  -2         30.48         37.04         3.00 o                         
  -1  -5  -3          3.14          2.17         1.02 o                         
  -1  -5  -5          7.85          7.05         1.88 o                         
  -1   5  -6         51.00         55.55         2.50 o                         
  -1   5  -7          8.68         10.15         1.21 o                         
   1   6  -7         24.34         26.49         2.19 o                         
   1   6  -6         14.15         14.98         1.38 o                         
   1  -6  -5         25.42         26.14         2.12 o                         
   1   6  -3         34.96         32.65         1.55 o                         
   1  -6  -2        320.21        250.61         8.16 o                         
   1  -6  -1       1040.49       1213.74        17.62 o                         
  -1  -6  -1        202.26        222.08         5.96 o                         
  -1  -6  -2        117.68        125.40         5.88 o                         
  -1  -6  -3        122.45        150.07         3.69 o                         
  -1  -6  -5         43.99         41.10         6.32 o                         
  -1   6  -6          5.93          5.22         0.74 o                         
  -1   6  -7          6.24          5.55         0.89 o                         
   1   7  -7         24.66         24.42         1.42 o                         
   1   7  -6         15.50         17.96         2.16 o                         
   1   7  -3        111.86        114.51         3.00 o                         
   1   7  -2         54.28         58.00         2.42 o                         
   1  -7  -1        369.13        482.52        12.38 o                         
  -1  -7  -1        103.59        139.92         6.83 o                         
   1  -7   2        756.51        858.31         6.84 o                         
  -1  -7  -3         20.80         19.79         1.31 o                         
   1  -7   5          0.70         -0.53         1.10 o                         
  -1   7  -6         29.45         27.26         1.69 o                         
  -1   7  -7         17.38         21.38         1.41 o                         
   1   8  -7         29.42         22.77         1.45 o                         
  -1  -8   6         15.92         16.29         1.52 o                         
   1  -8  -3         14.71         12.56         1.24 o                         
   1  -8  -2         21.17         21.07         1.42 o                         
  -1  -8   1        579.99        678.07         6.45 o                         
   1  -8   1        106.62        133.88         3.50 o                         
   1  -8   2         70.60         96.53         3.09 o                         
   1  -8   3         29.73         30.66         1.70 o                         
   1  -8   5         42.98         56.16         4.38 o                         
  -1   8  -6          1.94          0.85         0.91 o                         
  -1   8  -7         25.40         27.27         2.28 o                         
   1   9  -7          0.51          0.64         0.35 o                         
  -1  -9   6          8.45          7.41         1.06 o                         
  -1  -9   3        207.93        243.11         5.83 o                         
   1  -9  -2         20.85         22.87         1.63 o                         
  -1  -9   1        337.67        390.59         5.49 o                         
   1  -9   1        191.91        217.48         4.50 o                         
  -1   9  -2         79.11         91.10         3.21 o                         
   1  -9   3         63.64         75.82         3.52 o                         
  -1   9  -6          3.69          3.08         0.73 o                         
  -1 -10   6          3.17          1.88         0.64 o                         
  -1 -10   3         86.29        102.80         4.40 o                         
  -1 -10   2          1.24         -0.71         0.71 o                         
   1  10  -1        305.79        372.36         7.53 o                         
   1 -10   1         32.90         34.28         2.02 o                         
   1 -10   2         53.33         58.32         2.72 o                         
   1 -10   3         45.04         55.53         2.85 o                         
  -1  10  -6          0.22          0.24         0.55 o                         
  -1 -11   6         24.10         23.96         1.27 o                         
  -1 -11   3          6.83          7.84         1.32 o                         
  -1 -11   2         71.66         79.20         3.31 o                         
   1  11  -1          0.13          0.41         1.25 o                         
   1 -11   1         41.42         44.23         2.54 o                         
   1 -11   2          5.88          5.99         1.22 o                         
   1 -11   3         49.96         63.99         2.92 o                         
  -1 -12   5          2.07          2.88         1.05 o                         
  -1 -12   3          1.88          2.31         0.85 o                         
  -1 -12   2          8.57         10.79         1.39 o                         
   1  12  -1          2.81         -0.91         1.29 o                         
   1 -12   1          8.24          9.60         1.32 o                         
   1 -12   2          5.53          5.63         1.15 o                         
   1 -12   3          0.75          0.96         0.99 o                         
  -1 -13   3          2.87          2.91         1.11 o                         
   1  13  -2          0.68         -0.07         1.01 o                         
   1 -13   1         23.91         26.96         2.14 o                         
   1 -13   2         64.03         76.51         3.30 o                         
   1 -13   3          1.58          2.73         0.91 o                         
   1  14  -2          9.55          7.98         1.88 o                         
  -1  14  -1          3.30          0.56         1.50 o                         
  -1  14  -2          6.32          4.37         1.48 o                         
   2   0  -6        133.23        146.63         5.15 o                         
   2   0  -2          6.43         11.02         0.77 o                         
  -2   0  -2       1757.45       1722.31         9.38 o                         
  -2   0  -6         86.59         88.52         2.78 o                         
   2  -1  -7         36.28         38.41         1.31 o                         
   2  -1  -6         27.70         29.63         1.09 o                         
   2  -1  -5        194.04        188.92         2.50 o                         
   2  -1  -3         39.92         38.06         1.55 o                         
   2   1  -2        154.42        166.68         2.09 o                         
   2   1  -1       4829.36       4555.24         7.59 o                         
  -2  -1  -1        475.06        391.15         3.47 o                         
  -2  -1  -2        375.45        394.51         3.75 o                         
  -2  -1  -3        942.70       1037.63         8.37 o                         
  -2  -1  -5          8.05          6.86         0.59 o                         
  -2  -1  -6          2.68          2.68         0.44 o                         
  -2  -1  -7         51.94         54.08         1.67 o                         
   2  -2  -7          4.64          4.25         0.60 o                         
   2  -2  -6          0.15         -0.33         0.33 o                         
   2  -2  -5        321.35        348.72         3.45 o                         
   2  -2  -3        411.75        402.52         6.68 o                         
   2  -2  -2       4136.20       4313.28        13.10 o                         
   2   2  -1       1805.76       1906.57         5.91 o                         
  -2  -2  -1       1553.79       1708.51         7.31 o                         
  -2  -2  -2        235.04        241.41         3.18 o                         
  -2  -2  -3       1808.18       1960.72        11.76 o                         
  -2  -2  -5         70.39         65.99         1.55 o                         
  -2  -2  -6         17.86         18.81         0.86 o                         
  -2  -2  -7         72.25         76.81         1.73 o                         
   2  -3  -7         63.50         73.53         2.24 o                         
   2  -3  -6        100.10        107.82         2.39 o                         
   2   3  -5        123.19        130.23         3.07 o                         
   2   3  -3         37.73         42.52         2.37 o                         
   2  -3  -2         73.32         75.32         2.10 o                         
   2  -3  -1        476.73        477.06         4.58 o                         
  -2  -3  -1       3800.38       4263.88        15.03 o                         
  -2  -3  -2        251.30        276.01         3.99 o                         
  -2  -3  -3       1397.82       1518.62        17.77 o                         
  -2  -3  -5          7.19          6.38         1.23 o                         
  -2  -3  -6          0.05          0.03         0.31 o                         
  -2  -3  -7         72.67         80.14         1.77 o                         
   2   4  -7         34.83         37.18         2.02 o                         
   2   4  -6          4.26          3.09         0.81 o                         
   2   4  -5        210.02        227.30         4.41 o                         
   2   4  -3         66.83         74.81         4.26 o                         
   2  -4  -2       1301.51       1399.87        12.53 o                         
   2  -4  -1        102.66        109.31         3.33 o                         
  -2  -4  -1         70.21         77.96         2.92 o                         
  -2  -4  -2        146.82        144.42         7.16 o                         
  -2  -4  -3        736.62        760.26        13.32 o                         
  -2  -4  -5        260.21        249.38         9.85 o                         
  -2   4  -6         25.38         26.69         1.93 o                         
  -2   4  -7          2.35          1.68         0.73 o                         
   2   5  -7         47.56         54.38         2.33 o                         
   2   5  -6        604.55        655.16         6.71 o                         
   2   5  -5          1.09          0.72         0.66 o                         
   2  -5  -3         94.46         82.50         6.50 o                         
   2  -5  -2        570.34        557.66         8.75 o                         
   2  -5  -1         50.25         57.82         2.74 o                         
  -2  -5  -1          3.45          4.14         0.88 o                         
  -2  -5  -2         32.02         35.62         3.00 o                         
  -2  -5  -3         38.63         41.77         2.85 o                         
  -2  -5  -5          0.74          0.79         1.57 o                         
  -2   5  -6         40.38         47.91         1.99 o                         
  -2   5  -7          6.54          7.17         1.04 o                         
   2   6  -7          3.35          3.80         0.81 o                         
   2   6  -6         94.05        103.57         3.27 o                         
   2   6  -5        116.04        130.00         4.57 o                         
   2   6  -3         53.52         56.83         2.12 o                         
   2  -6  -2        217.07        175.14         5.41 o                         
   2  -6  -1        764.92        866.48        15.11 o                         
  -2  -6  -1          7.63         12.11         2.05 o                         
  -2  -6  -2        280.70        301.26         9.09 o                         
  -2  -6  -3        104.68        130.41         3.96 o                         
  -2   6  -6         36.71         43.22         1.88 o                         
  -2   6  -7          1.14          1.79         0.66 o                         
   2   7  -7          4.04          3.70         0.74 o                         
   2   7  -6        121.94        113.89         5.01 o                         
   2  -7  -3          6.52          6.63         0.93 o                         
   2   7  -2        253.91        279.01         5.09 o                         
  -2  -7   1          2.33          3.54         1.17 o                         
   2  -7   1          9.32         12.09         1.07 o                         
   2  -7   2        164.20        180.88         3.41 o                         
   2  -7   3         73.26         90.98         2.92 o                         
  -2   7  -6         10.44          9.50         0.82 o                         
  -2   7  -7         32.36         29.53         1.57 o                         
  -2  -8   7          1.45          1.89         0.53 o                         
  -2  -8   6          2.71          2.87         0.88 o                         
   2  -8  -3        274.04        275.97         7.49 o                         
  -2  -8   2        127.61        121.58         3.08 o                         
   2  -8  -1        119.78        115.50         2.87 o                         
  -2   8  -1        205.27        245.21         3.75 o                         
   2  -8   2         14.96         21.25         1.41 o                         
   2  -8   3         72.57         75.05         2.57 o                         
  -2   8  -6          1.53          1.72         0.73 o                         
  -2   8  -7          9.50          7.48         1.26 o                         
  -2  -9   7          7.89          6.88         0.66 o                         
  -2  -9   6         54.73         56.81         2.52 o                         
   2  -9  -3         29.42         30.46         1.91 o                         
  -2  -9   2          1.86          2.53         0.76 o                         
   2   9  -1         89.85        109.02         3.27 o                         
   2  -9   1        160.02        202.70         3.97 o                         
   2  -9   2         60.38         69.28         2.75 o                         
   2  -9   3        488.92        562.25         7.98 o                         
   2  -9   5          2.21          1.73         1.33 o                         
  -2   9  -6          1.35          1.57         0.66 o                         
  -2 -10   6          2.14          2.17         0.69 o                         
  -2 -10   3         33.20         39.24         2.88 o                         
  -2 -10   2         97.23         97.64         3.05 o                         
   2  10  -1          1.48          1.00         0.92 o                         
   2 -10   1          7.57          7.39         0.99 o                         
   2 -10   2         22.75         24.03         1.98 o                         
   2 -10   3        213.30        248.07         5.64 o                         
   2 -10   5        122.84        149.33         5.99 o                         
  -2  10  -6          0.06          0.23         0.54 o                         
  -2 -11   6         31.54         31.63         1.45 o                         
  -2 -11   3          3.19          3.08         1.17 o                         
   2  11  -2          5.94          2.91         1.35 o                         
   2  11  -1          9.28          7.03         1.70 o                         
   2 -11   1          7.35         11.73         1.32 o                         
   2 -11   2          7.53          6.59         1.34 o                         
   2 -11   3          1.69          1.07         0.97 o                         
   2 -11   5          0.01          0.17         0.90 o                         
  -2 -12   3          3.77          2.93         0.97 o                         
   2 -12  -2         93.01        111.29         4.98 o                         
   2  12  -1          9.73         10.02         2.81 o                         
   2 -12   1          0.28          0.48         0.90 o                         
   2 -12   2         27.91         28.05         2.41 o                         
   2 -12   3         71.61         72.79         3.42 o                         
   2  13  -2         38.83         39.29         2.85 o                         
   2 -13   1          5.89          9.61         1.44 o                         
   2 -13   2          0.48          0.08         0.82 o                         
   2 -13   3         28.66         29.48         1.95 o                         
   2  14  -2          0.03         -0.25         1.06 o                         
  -2  14  -1         14.52         10.28         2.06 o                         
  -2  14  -2          3.16          4.18         1.42 o                         
   3   0  -6         69.42         69.29         2.04 o                         
   3   0  -2        593.05        598.76         6.22 o                         
  -3   0  -2       2080.44       2113.51        13.02 o                         
  -3   0  -6          6.82          7.97         1.02 o                         
   3  -1  -7        259.24        289.86         3.75 o                         
   3   1  -6        238.07        243.08         3.29 o                         
   3  -1  -5         11.03         11.70         0.74 o                         
   3  -1  -3        557.54        604.57         6.88 o                         
  -3  -1   2          4.55          7.36         0.56 o                         
  -3  -1   1        945.20       1074.22         4.44 o                         
  -3  -1  -1       3918.15       3878.96        11.58 o                         
  -3  -1  -2       1902.32       2054.55        10.13 o                         
  -3  -1  -3        249.72        296.46         4.69 o                         
  -3  -1  -5        190.07        202.93         3.18 o                         
  -3  -1  -6         52.62         52.58         1.47 o                         
  -3  -1  -7        266.78        284.12         3.71 o                         
   3   2  -7        131.68        150.84         2.73 o                         
   3   2  -6         42.46         45.04         1.34 o                         
   3   2  -5          4.05          3.68         0.51 o                         
   3  -2  -3        222.65        258.99         4.09 o                         
   3  -2  -2        778.45        816.53         5.79 o                         
  -3  -2   1         74.28         79.26         1.84 o                         
  -3  -2  -1        203.98        201.78         3.55 o                         
  -3  -2  -2        392.76        433.45         5.34 o                         
  -3  -2  -3         41.84         46.74         2.21 o                         
  -3   2  -5          9.00         10.54         0.84 o                         
  -3  -2  -6         17.37         19.24         0.88 o                         
  -3  -2  -7         25.58         29.56         1.10 o                         
   3  -3  -7        359.70        408.31         5.12 o                         
   3   3  -6         93.06         99.33         2.21 o                         
   3   3  -5        263.24        298.41         4.89 o                         
   3   3  -3        112.83         98.15         3.54 o                         
   3  -3  -2         10.69         13.27         1.13 o                         
   3  -3  -1         78.19         72.39         2.25 o                         
  -3  -3  -1          5.88         13.11         1.11 o                         
  -3  -3  -2        161.82        176.37         3.81 o                         
  -3  -3  -3        178.61        179.25         4.35 o                         
  -3  -3  -5        229.02        235.98         5.18 o                         
  -3  -3  -6          0.33          0.24         0.33 o                         
  -3  -3  -7        174.47        183.32         2.60 o                         
   3   4  -7         15.06         14.55         1.37 o                         
   3   4  -6          1.97          2.25         0.58 o                         
   3   4  -5         11.36          9.45         1.00 o                         
   3  -4  -3          0.38          1.67         1.25 o                         
   3  -4  -2       1648.00       1784.60        12.47 o                         
   3  -4  -1        191.97        240.43         4.53 o                         
  -3  -4  -1        370.88        411.48         7.83 o                         
  -3   4  -2        687.56        647.22        19.61 o                         
  -3  -4  -3         40.44         35.39         4.45 o                         
  -3  -4  -5         57.73         55.92         4.90 o                         
  -3   4  -6          5.58          5.16         1.03 o                         
  -3   4  -7          6.14          5.67         0.95 o                         
   3   5  -7         33.61         36.90         2.01 o                         
   3   5  -6         27.51         29.93         1.59 o                         
   3   5  -5          8.34          8.12         1.04 o                         
   3  -5  -3        632.39        576.07        17.14 o                         
   3  -5  -2        439.30        560.00         7.73 o                         
   3  -5  -1         56.69         52.98         2.73 o                         
  -3  -5  -1        141.39        136.19         5.89 o                         
  -3  -5  -2        628.49        654.76        13.08 o                         
  -3  -5  -3         46.55         49.37         2.79 o                         
  -3  -5  -5          0.04         -0.48         0.71 o                         
  -3   5  -6          0.37          0.22         0.69 o                         
  -3   5  -7         28.44         30.21         1.79 o                         
   3   6  -7          6.89          6.22         0.77 o                         
   3   6  -6          4.43          4.63         0.72 o                         
   3   6  -5        179.46        237.08        15.24 o                         
   3   6  -3        302.86        332.91         4.20 o                         
   3  -6  -2         64.18         51.30         2.65 o                         
   3  -6  -1        483.27        645.73        13.30 o                         
  -3  -6  -1        151.22        194.76         7.69 o                         
   3  -6   2        993.94       1215.15         7.90 o                         
   3  -6   3         50.27         57.59         2.26 o                         
  -3   6  -6          5.12          4.94         0.78 o                         
  -3   6  -7          1.94          2.33         0.64 o                         
  -3  -7   7          2.67          3.06         0.65 o                         
   3   7  -6         40.64         43.75         2.18 o                         
   3   7  -5         13.87         14.66         1.90 o                         
   3  -7  -3        116.37        126.32         4.87 o                         
   3   7  -2        356.57        417.65         6.26 o                         
   3  -7  -1        182.51        199.32         3.34 o                         
   3  -7   1        308.15        344.27         4.33 o                         
   3  -7   2        149.51        188.54         3.46 o                         
   3  -7   3        113.80        155.05         3.84 o                         
  -3   7  -6        104.01        109.07         2.76 o                         
  -3   7  -7          1.83          1.80         0.54 o                         
  -3  -8   7         10.63         10.59         1.10 o                         
   3   8  -6          8.25          9.36         1.67 o                         
   3  -8  -3         11.05         11.74         1.89 o                         
  -3  -8   2         35.44         35.10         1.76 o                         
   3  -8  -1          0.50          2.39         0.65 o                         
   3  -8   1          1.30          1.00         0.59 o                         
   3  -8   2          0.03          0.44         0.60 o                         
   3  -8   3          4.11          5.40         1.05 o                         
  -3   8  -5          1.12          1.20         1.18 o                         
  -3   8  -6         31.92         26.81         1.36 o                         
  -3   8  -7         10.80          8.65         1.28 o                         
  -3  -9   7         18.10         22.77         1.30 o                         
  -3  -9   6         52.75         58.34         2.55 o                         
  -3  -9   3        120.70        133.74         4.21 o                         
   3   9  -2         21.15         21.31         1.83 o                         
   3  -9  -1        136.58        154.20         3.78 o                         
   3  -9   1          1.87          1.75         0.66 o                         
   3  -9   2         16.64         18.45         1.58 o                         
   3  -9   3          5.59          6.59         0.93 o                         
  -3   9  -6          8.00          5.65         0.83 o                         
  -3 -10   6          0.71          1.04         0.61 o                         
  -3 -10   3         25.68         23.91         2.29 o                         
   3  10  -2         54.74         51.05         3.33 o                         
   3 -10  -1          6.00          4.95         1.24 o                         
   3 -10   1          9.15          9.15         1.07 o                         
   3 -10   2          4.79          7.22         1.25 o                         
   3 -10   3          6.04          6.13         1.54 o                         
  -3  10  -6         12.48         10.69         1.22 o                         
  -3 -11   6          0.64          0.53         0.82 o                         
  -3 -11   3         30.55         30.72         2.44 o                         
   3  11  -2         97.94        102.64         4.93 o                         
   3  11  -1          0.80          1.65         1.26 o                         
   3 -11   1          0.19         -0.40         0.71 o                         
   3 -11   2        133.26        166.34         5.66 o                         
   3 -11   3         66.53         71.48         3.61 o                         
   3 -12  -3          6.62          9.42         2.34 o                         
   3  12  -2          0.24          0.92         1.05 o                         
   3 -12   1          6.22          8.65         1.53 o                         
   3 -12   2         58.13         65.27         3.41 o                         
   3 -12   3          0.29          0.25         0.86 o                         
   3 -13  -3         30.21         31.07         3.13 o                         
   3  13  -2          0.46         -0.62         0.93 o                         
  -3  13  -1          0.05          0.72         1.63 o                         
   3 -13   2          2.56          3.07         0.98 o                         
   3 -13   3         23.89         23.75         1.72 o                         
   3  14  -2          0.09         -0.47         0.88 o                         
  -3  14  -1          3.52          0.77         1.45 o                         
  -3  14  -2          8.94         10.60         1.80 o                         
   4   0  -6        177.93        197.28         3.43 o                         
   4   0  -2        411.59        402.79         5.39 o                         
  -4   0  -2        223.04        246.25         5.35 o                         
  -4   0  -6          0.33          1.26         0.60 o                         
   4  -1  -7         67.31         75.43         1.97 o                         
   4   1  -6          3.87          3.21         0.45 o                         
   4   1  -5        183.47        216.33         2.52 o                         
   4  -1  -3        532.21        532.12         7.77 o                         
  -4  -1   2         15.90         14.68         0.88 o                         
  -4  -1   1       2456.93       2387.13         8.92 o                         
  -4  -1  -1         48.37         38.22         2.39 o                         
  -4  -1  -2         23.01         21.34         1.20 o                         
  -4  -1  -3        105.06        135.20         4.48 o                         
  -4  -1  -5        247.20        244.10         3.80 o                         
  -4  -1  -6        139.18        151.19         2.47 o                         
  -4  -1  -7          0.33          0.48         0.36 o                         
   4  -2  -7         56.25         64.22         1.82 o                         
   4   2  -6        136.88        154.74         2.76 o                         
   4   2  -5         18.97         18.71         0.82 o                         
   4  -2  -3         98.81         97.27         2.64 o                         
  -4  -2   2       1402.61       1455.82         8.56 o                         
  -4  -2   1        255.63        217.94         3.91 o                         
  -4  -2  -1       1323.04       1298.38         9.01 o                         
  -4  -2  -2         19.82         13.08         1.11 o                         
  -4  -2  -3        705.23        801.12         9.34 o                         
  -4  -2  -5         61.66         62.58         1.98 o                         
  -4  -2  -6          1.16          2.26         0.42 o                         
  -4  -2  -7          5.04          4.40         0.50 o                         
   4  -3  -7         18.24         17.03         1.21 o                         
   4   3  -6         42.83         45.52         1.80 o                         
   4   3  -5         15.63         17.43         1.08 o                         
   4  -3  -3        195.19        245.81         5.50 o                         
   4  -3  -2        225.73        232.62         4.04 o                         
  -4  -3   1        677.95        661.65         7.47 o                         
  -4  -3  -1         58.56         49.37         2.29 o                         
  -4  -3  -2        422.44        533.46         6.57 o                         
  -4  -3  -3        657.80        694.07         8.85 o                         
  -4   3  -5        260.83        262.44         4.92 o                         
  -4  -3  -6        162.65        170.97         2.67 o                         
  -4  -3  -7         48.66         50.04         1.37 o                         
   4   4  -7          0.34          0.48         0.67 o                         
   4   4  -6        104.34        116.24         2.85 o                         
   4   4  -5         59.43         54.36         1.79 o                         
   4  -4  -3        412.12        412.84         9.65 o                         
   4  -4  -2       1360.17       1353.62        12.84 o                         
   4  -4  -1        428.99        424.77         7.41 o                         
  -4  -4  -1        205.23        248.04         6.38 o                         
  -4   4  -2         59.42         63.22         6.74 o                         
  -4  -4  -3        239.47        307.70         7.00 o                         
  -4   4  -5         11.03         11.02         1.73 o                         
  -4   4  -6          1.31          1.34         0.71 o                         
  -4   4  -7         26.89         25.02         1.68 o                         
   4   5  -7          2.06          2.73         0.82 o                         
   4   5  -6         40.09         40.07         1.75 o                         
   4   5  -5         50.48         51.68         2.80 o                         
   4  -5  -3         55.93         47.54         2.25 o                         
   4  -5  -2        362.30        314.94         6.82 o                         
   4  -5  -1        682.12        672.16        11.82 o                         
  -4  -5  -1         14.96         15.16         1.89 o                         
  -4   5  -2          7.56         12.40         3.63 o                         
  -4  -5  -3          0.02          0.52         0.50 o                         
  -4   5  -5         54.88         68.69         4.47 o                         
  -4   5  -6         65.58         66.22         2.88 o                         
  -4   5  -7          8.30          9.04         1.05 o                         
   4   6  -7          0.33          0.01         0.58 o                         
   4   6  -6         84.22         91.21         2.50 o                         
   4   6  -5         54.16         49.54         7.34 o                         
   4  -6  -3        117.45        101.47         3.89 o                         
   4  -6  -2        473.05        483.42         6.38 o                         
   4  -6  -1          4.66          3.71         1.14 o                         
  -4  -6  -1        172.55        197.18         6.76 o                         
   4  -6   2         19.62         20.66         1.25 o                         
  -4  -6  -3        103.01        125.02         5.60 o                         
  -4   6  -5         35.53         36.82         3.42 o                         
  -4   6  -6          0.48          0.37         0.46 o                         
  -4   6  -7          0.38          0.14         0.52 o                         
   4   7  -7          9.94         10.87         1.62 o                         
   4   7  -6          3.05          3.53         0.84 o                         
   4   7  -5         32.19         36.87         2.91 o                         
   4  -7  -3        322.10        323.50         7.80 o                         
   4   7  -2          3.88          4.87         0.90 o                         
   4  -7  -1         46.98         54.79         2.50 o                         
   4  -7   1        103.50        137.70         2.77 o                         
   4  -7   2         20.28         27.85         1.56 o                         
  -4  -7  -3         35.96         43.72         3.62 o                         
  -4   7  -5         31.03         32.92         3.11 o                         
  -4   7  -6        323.63        352.68         4.77 o                         
  -4   7  -7         26.20         23.79         1.32 o                         
  -4  -8   7          8.87         11.27         1.11 o                         
   4   8  -6          0.33          0.37         0.86 o                         
   4  -8  -3         10.17          9.54         1.75 o                         
   4  -8  -2         29.97         34.58         2.30 o                         
   4  -8  -1        274.77        307.93         5.40 o                         
   4  -8   1        799.32       1003.47         7.89 o                         
   4  -8   2         48.59         59.69         2.33 o                         
   4  -8   3        232.59        261.17         5.38 o                         
  -4   8  -5         34.27         27.72         2.84 o                         
  -4   8  -6         54.94         51.68         2.28 o                         
  -4  -9   7          3.50          2.51         0.60 o                         
  -4  -9   6          7.11          7.69         1.09 o                         
  -4  -9   3          7.30          7.03         1.25 o                         
  -4  -9   2         37.08         37.69         2.38 o                         
   4  -9  -1         51.94         62.04         2.83 o                         
   4  -9   1          5.63          6.97         0.83 o                         
   4  -9   2          1.85          1.33         0.82 o                         
   4  -9   3        133.08        149.35         3.92 o                         
  -4 -10   6          1.43          1.65         0.66 o                         
  -4 -10   3        106.02        116.55         4.33 o                         
   4 -10  -2          2.17          1.43         1.11 o                         
   4 -10  -1         55.05         45.93         3.47 o                         
   4 -10   1          7.75         11.02         1.51 o                         
   4 -10   2         18.00         14.87         1.97 o                         
   4 -10   3         58.12         63.69         3.56 o                         
  -4 -11   6          0.04          0.25         0.77 o                         
   4 -11  -3          1.45          4.04         2.05 o                         
   4  11  -2         97.89         95.51         4.78 o                         
   4  11  -1          0.20         -0.48         1.73 o                         
   4 -11   1         41.31         42.62         2.52 o                         
   4 -11   2          4.17          5.73         1.34 o                         
   4 -11   3          5.86          6.17         1.53 o                         
   4 -12  -3         25.29         22.97         3.29 o                         
   4  12  -2         79.95         82.34         4.19 o                         
   4 -12   1          6.63          9.57         1.32 o                         
   4 -12   2         27.45         31.69         2.45 o                         
   4 -12   3         13.45         13.66         1.60 o                         
   4  13  -2          1.83          1.15         1.00 o                         
  -4  13  -1         23.89         23.10         3.27 o                         
  -4  13  -2         25.78         21.81         3.00 o                         
   4 -13   3          8.58          9.66         1.10 o                         
   4  14  -2          1.87          1.79         1.13 o                         
  -4  14  -1         93.80         71.09         4.41 o                         
  -4  14  -2          3.84          5.30         1.37 o                         
   5   0  -6        545.31        596.56         7.34 o                         
   5   0  -2        375.02        368.85         5.85 o                         
  -5   0  -2        108.46        117.86         4.09 o                         
  -5   0  -6          2.53          3.91         0.85 o                         
   5  -1  -7        183.82        196.19         3.69 o                         
   5   1  -6          5.33          4.63         0.60 o                         
   5   1  -5         26.01         26.56         0.98 o                         
   5  -1  -3         34.64         46.96         2.13 o                         
   5   1  -2        701.65        638.25         6.18 o                         
  -5   1   1         26.15         28.95         1.59 o                         
  -5  -1  -1        128.99        120.46         4.56 o                         
  -5   1  -2         54.14         59.59         2.80 o                         
  -5  -1  -3        386.37        355.91         7.60 o                         
  -5   1  -5        506.53        501.46         5.91 o                         
  -5  -1  -6          9.55          7.16         0.59 o                         
  -5  -1  -7         23.34         24.54         1.56 o                         
   5   2  -7          0.06         -0.42         0.46 o                         
   5   2  -6         68.89         78.69         2.03 o                         
   5   2  -5         59.98         61.70         1.63 o                         
   5  -2  -3        161.30        154.64         3.88 o                         
   5   2  -2        815.69        835.14         7.93 o                         
  -5  -2   1        888.73        751.19         8.45 o                         
  -5  -2  -1        835.18        819.56         9.56 o                         
  -5  -2  -2       1236.52       1376.74        11.19 o                         
  -5  -2  -3        432.69        421.88         8.26 o                         
  -5   2  -5         14.61         13.49         1.06 o                         
  -5  -2  -6         17.15         12.26         0.75 o                         
  -5  -2  -7          1.80          0.82         0.43 o                         
   5   3  -7         14.39         16.17         1.15 o                         
   5   3  -6          1.92          1.65         0.57 o                         
   5   3  -5        115.63        114.64         2.19 o                         
   5  -3  -3       1551.55       1593.58        14.38 o                         
  -5  -3   2        787.31        739.16         7.07 o                         
  -5  -3   1       1315.55       1123.93        10.57 o                         
  -5  -3  -1        507.86        520.25         8.12 o                         
  -5   3  -2          7.05         12.24         1.37 o                         
  -5  -3  -3         21.56         24.09         1.65 o                         
  -5   3  -5        186.37        171.64         4.15 o                         
  -5  -3  -6         11.26         13.33         0.84 o                         
  -5  -3  -7          0.48          0.76         0.44 o                         
   5   4  -7         57.78         61.77         2.54 o                         
   5   4  -6          6.43          5.90         0.83 o                         
   5   4  -5        188.68        179.28         2.82 o                         
   5  -4  -3          0.61          2.97         1.09 o                         
   5  -4  -2         37.26         23.37         1.85 o                         
   5  -4  -1          3.09          0.32         0.56 o                         
  -5  -4  -1        718.90        775.71        14.94 o                         
  -5   4  -2        370.33        317.24        11.27 o                         
  -5  -4  -3          6.58          7.19         1.05 o                         
  -5   4  -5        157.27        185.94         7.29 o                         
  -5   4  -6         15.51         15.60         1.53 o                         
  -5   4  -7         23.78         22.45         1.54 o                         
   5   5  -7          0.08         -0.05         0.54 o                         
   5   5  -6          6.32          4.22         0.72 o                         
   5   5  -5          0.12         -0.32         0.40 o                         
   5   5  -3         20.51         21.28         1.23 o                         
   5  -5  -2        208.90        218.20         5.87 o                         
   5  -5  -1          0.25          0.01         0.67 o                         
  -5  -5  -1        125.32        159.21         7.41 o                         
  -5  -5  -2        142.95        142.78         3.91 o                         
  -5  -5  -3        188.92        203.27         4.65 o                         
  -5   5  -5        114.49        113.83         4.22 o                         
  -5   5  -6         71.53         72.73         3.00 o                         
  -5   5  -7         11.89          9.38         1.00 o                         
   5   6  -7         18.08         16.76         1.35 o                         
   5   6  -6         92.39         97.28         2.61 o                         
   5   6  -5         33.73         32.24         2.72 o                         
   5  -6  -3        264.16        277.53         5.82 o                         
   5  -6  -2          0.45          0.01         0.41 o                         
  -5  -6   1        520.51        511.36        10.05 o                         
   5  -6   1         78.73         85.43         2.46 o                         
  -5  -6  -2        124.44        165.31         4.81 o                         
  -5  -6  -3          9.34         12.89         2.04 o                         
  -5   6  -5         33.82         38.77         2.57 o                         
  -5   6  -6          9.98         12.21         1.05 o                         
  -5   6  -7          1.32          0.83         0.49 o                         
   5   7  -7          0.83          0.16         0.85 o                         
   5   7  -6         12.27         14.10         1.37 o                         
   5  -7  -3        251.53        270.56         5.33 o                         
   5   7  -2       1058.89       1090.57        12.08 o                         
   5  -7  -1         12.27         14.99         1.60 o                         
   5  -7   1         74.71         95.99         2.80 o                         
   5  -7   2         28.31         30.32         1.87 o                         
  -5  -7  -3        108.44        122.34         6.08 o                         
  -5   7  -5         19.90         18.85         1.85 o                         
  -5   7  -6          0.81          0.29         0.44 o                         
  -5   7  -7          5.78          3.66         0.72 o                         
  -5  -8   7          9.94         11.64         1.14 o                         
   5   8  -6          4.80          5.43         0.87 o                         
   5  -8  -3        150.96        139.09         5.58 o                         
  -5  -8   2        243.94        225.72         4.88 o                         
   5  -8  -1        424.46        501.35         8.70 o                         
   5  -8   1        301.95        362.82         5.68 o                         
   5  -8   2          7.66          8.73         1.22 o                         
  -5  -8  -3        266.84        300.61         7.42 o                         
  -5   8  -5         12.53         14.70         2.80 o                         
  -5   8  -6          7.32          6.13         0.93 o                         
  -5  -9   7          0.73          1.20         0.53 o                         
  -5  -9   6         13.65         16.51         1.45 o                         
   5  -9  -3          2.11         -0.30         1.17 o                         
  -5  -9   2        280.76        285.79         6.17 o                         
  -5  -9   1        160.12        145.62         5.92 o                         
  -5   9  -1        137.82        142.55         3.45 o                         
   5  -9   2         41.82         51.71         2.59 o                         
   5  -9   3          1.96          1.93         1.12 o                         
  -5   9  -5         27.65         21.80         2.73 o                         
  -5 -10   6          1.01          1.54         0.99 o                         
   5 -10  -3         97.21         92.52         5.70 o                         
   5 -10  -2          6.16         10.86         1.75 o                         
   5  10  -1          0.74          1.91         2.08 o                         
   5 -10   1        130.63        156.31         4.67 o                         
   5 -10   2          7.56         11.10         1.75 o                         
   5 -10   3         32.55         31.82         1.86 o                         
   5 -11  -3         17.92         24.64         3.59 o                         
   5  11  -2          0.59          0.45         1.74 o                         
   5  11  -1          7.13          8.54         2.85 o                         
   5 -11   1          1.01          1.16         0.88 o                         
   5 -11   2         55.66         57.28         3.35 o                         
   5 -11   3          4.59          4.04         1.15 o                         
   5 -12  -3          7.27          8.66         2.25 o                         
   5  12  -2         26.67         31.57         2.72 o                         
   5  12  -1          5.01          5.12         2.30 o                         
  -5  12  -1          2.23          0.40         1.56 o                         
   5 -12   2        103.03        127.81         4.39 o                         
   5 -12   3          0.89          1.58         0.83 o                         
   5  13  -2         19.12         19.67         1.97 o                         
  -5  13  -1          0.13          0.31         1.13 o                         
  -5  13  -2          4.15          3.27         1.48 o                         
   5  14  -2          3.68          1.86         1.18 o                         
  -5  14  -1          0.32          0.21         1.04 o                         
   6   0  -6        200.10        200.41         3.61 o                         
  -6   0   2       1404.11       1160.18        23.84 o                         
  -6   0  -2       1937.88       1701.47        36.80 o                         
  -6   0  -6        132.97        122.56         3.66 o                         
   6  -1  -7          0.67          0.93         0.60 o                         
   6  -1  -6         52.57         49.12         1.48 o                         
   6  -1  -5        107.89         99.00         2.39 o                         
   6  -1  -3       1148.94       1226.48        12.68 o                         
  -6  -1   2        840.82        798.28        10.29 o                         
  -6   1   1        370.31        347.83         7.83 o                         
  -6   1  -1        570.89        464.75         8.46 o                         
  -6   1  -2        485.57        407.22        17.88 o                         
  -6   1  -3       1279.50       1217.81         4.71 o                         
  -6   1  -5         51.63         45.21         1.92 o                         
  -6  -1  -6          2.03          1.62         0.54 o                         
  -6  -1  -7         14.77         10.79         1.05 o                         
   6   2  -7        107.67        115.55         3.50 o                         
   6   2  -6        203.51        221.07         2.79 o                         
   6   2  -5        146.50        146.16         2.51 o                         
   6  -2  -3          3.13          3.54         0.76 o                         
  -6  -2   2        118.35         91.68         3.76 o                         
  -6  -2   1         35.25         26.66         2.39 o                         
  -6  -2  -1        212.50        234.18         5.60 o                         
  -6   2  -2         35.52         31.47         2.25 o                         
  -6   2  -3        184.18        158.14         1.89 o                         
  -6   2  -5         21.87         15.90         1.20 o                         
  -6  -2  -6         89.98         86.98         2.19 o                         
  -6  -2  -7          2.02          1.84         0.43 o                         
   6   3  -7         36.59         39.85         1.72 o                         
   6   3  -6         16.25         16.56         1.03 o                         
   6   3  -5        537.32        565.22         4.93 o                         
   6  -3  -3       1355.08       1412.53        17.55 o                         
   6   3  -2         35.61         33.52         1.64 o                         
  -6  -3   1       1031.85       1058.55        10.09 o                         
  -6  -3  -1        388.31        402.57         7.68 o                         
  -6   3  -2         81.58        112.78         4.16 o                         
  -6   3  -3        211.66        207.23         3.78 o                         
  -6  -3  -5         15.70         12.24         1.35 o                         
  -6  -3  -6         18.31         16.36         1.00 o                         
  -6   3  -7          5.94          1.89         0.79 o                         
   6   4  -7         38.62         39.40         1.71 o                         
   6   4  -6         93.69         98.15         2.66 o                         
   6   4  -5          0.20         -0.07         0.47 o                         
   6  -4  -3         51.29         42.05         1.77 o                         
   6  -4  -2         39.89         32.00         2.80 o                         
   6  -4  -1        439.18        443.05         8.65 o                         
  -6  -4  -1        695.24        721.89        12.96 o                         
  -6   4  -2         91.96        102.79         7.04 o                         
  -6   4  -3        169.50        169.29         5.91 o                         
  -6   4  -5         77.68         61.80         4.43 o                         
  -6   4  -6         51.94         57.70         2.67 o                         
  -6   4  -7          2.72          1.54         0.70 o                         
   6   5  -7          1.50          1.08         0.49 o                         
   6   5  -6          4.29          2.99         0.79 o                         
   6   5  -5         71.18         65.26         2.43 o                         
   6  -5  -3         50.02         52.62         2.53 o                         
   6  -5  -2        176.30        111.20         5.45 o                         
  -6  -5   1         13.45         15.74         1.87 o                         
  -6  -5  -1        621.38        690.34        13.61 o                         
  -6   5  -2        488.41        461.89         9.65 o                         
  -6  -5  -3        127.20        131.72         3.95 o                         
  -6   5  -5         10.06          6.12         1.18 o                         
  -6   5  -6          4.75          3.32         0.86 o                         
  -6   5  -7          0.75          0.69         0.56 o                         
   6   6  -7         40.91         44.11         2.99 o                         
   6   6  -6         17.16         15.54         1.14 o                         
   6  -6  -3        178.54        166.31         4.65 o                         
   6  -6  -2        177.55        166.18         4.00 o                         
  -6  -6   1         25.86         23.03         1.75 o                         
  -6  -6  -1         80.21         85.09         3.14 o                         
  -6  -6  -2        667.90        750.08         9.85 o                         
  -6  -6  -3         28.47         32.81         3.25 o                         
  -6   6  -5        111.14        100.28         3.95 o                         
  -6   6  -6         47.13         50.51         2.32 o                         
  -6   6  -7         43.84         34.50         1.90 o                         
   6   7  -7          0.00         -0.30         0.76 o                         
   6   7  -6         65.62         64.94         2.67 o                         
   6  -7  -3          2.21          2.13         0.81 o                         
   6  -7  -2        419.75        413.04         6.74 o                         
  -6  -7   1          0.59          0.84         0.68 o                         
   6  -7   1        390.07        469.53         6.19 o                         
  -6  -7  -2         19.30         18.44         1.91 o                         
  -6  -7  -3        144.57        149.57         4.27 o                         
  -6   7  -5          0.33         -0.27         0.64 o                         
  -6   7  -6         21.56         18.38         1.10 o                         
  -6  -8   7        109.67        128.79         3.19 o                         
   6   8  -6         14.66         13.28         1.69 o                         
   6  -8  -3         10.42          9.78         1.85 o                         
  -6  -8   2         48.02         44.74         2.32 o                         
  -6  -8   1          3.16          1.91         1.20 o                         
   6  -8   1          5.71          7.34         1.06 o                         
   6  -8   2          8.74          9.74         1.23 o                         
  -6  -8  -3          4.30          3.35         1.10 o                         
  -6   8  -5          1.67          2.75         1.62 o                         
  -6   8  -6         35.73         25.04         1.48 o                         
  -6  -9   6          6.14          6.04         0.95 o                         
   6  -9  -3          6.15          4.90         1.89 o                         
   6  -9  -2          5.80          4.04         0.96 o                         
  -6  -9   1        131.86        131.05         5.80 o                         
   6  -9   1         44.82         56.99         2.51 o                         
   6  -9   2          0.31          0.76         0.85 o                         
  -6  -9  -3          0.27          0.48         0.76 o                         
  -6   9  -5         20.00         20.64         2.60 o                         
  -6 -10   6          3.73          3.16         1.08 o                         
   6 -10  -3         28.40         25.86         3.32 o                         
   6 -10  -2          3.20          2.17         1.09 o                         
   6  10  -1        159.08        178.75         9.73 o                         
   6 -10   1        130.76        156.46         4.70 o                         
   6 -10   2         31.83         42.18         2.99 o                         
  -6  10  -3          1.99          1.58         0.74 o                         
  -6  10  -5          0.55         -0.19         0.65 o                         
   6 -11  -3         90.61        101.22         6.44 o                         
   6  11  -2         19.83         20.17         3.50 o                         
   6  11  -1         39.14         46.03         5.11 o                         
   6 -11   1         41.75         42.76         2.51 o                         
   6 -11   2         45.81         55.10         3.18 o                         
   6 -11   3          0.24          1.02         0.96 o                         
   6 -12  -3         62.91         53.46         2.91 o                         
   6  12  -2          1.47         -0.04         0.95 o                         
   6  12   1          1.51          1.98         1.17 o                         
  -6  12  -2         23.19         18.71         2.85 o                         
  -6  12  -3          3.67          3.47         1.21 o                         
   6 -13  -3          2.59          4.55         1.55 o                         
   6 -13  -2         57.69         66.25         3.17 o                         
  -6  13  -1         36.45         33.44         3.42 o                         
  -6 -13  -2         22.61         21.98         1.75 o                         
   7   0  -6         14.80         14.12         1.48 o                         
  -7   0   2       1427.05       1213.84        26.93 o                         
  -7   0  -2        164.66        131.15        11.43 o                         
  -7   0  -6         23.88         15.20         1.87 o                         
   7  -1  -7         47.28         51.50         1.78 o                         
   7  -1  -6          9.37          9.85         0.79 o                         
   7  -1  -5        149.62        153.54         2.52 o                         
   7   1  -3        288.45        301.93         6.65 o                         
  -7  -1   2          0.56          1.23         0.83 o                         
  -7   1   1         48.47         50.47         3.43 o                         
  -7   1  -1        212.57        163.42         6.16 o                         
  -7   1  -2        330.03        303.01        17.04 o                         
  -7   1  -3          1.75          2.04         0.36 o                         
  -7   1  -5         39.94         34.43         3.39 o                         
  -7  -1  -6          3.71          2.18         0.72 o                         
  -7  -1  -7         16.23          9.45         0.93 o                         
   7   2  -7         14.42         15.16         1.22 o                         
   7   2  -6         37.96         41.08         1.28 o                         
   7   2  -5          1.10          0.86         0.36 o                         
   7  -2  -3        805.93        843.55        11.29 o                         
  -7  -2   2         87.62         65.12         3.48 o                         
  -7  -2   1          0.44          0.10         0.99 o                         
  -7  -2  -1        687.74        616.75        12.50 o                         
  -7   2  -2        110.29         90.56         4.87 o                         
  -7   2  -3         99.98        101.44         1.91 o                         
  -7   2  -5          1.12          0.57         1.03 o                         
  -7  -2  -6        135.92        107.33         2.61 o                         
  -7  -2  -7          3.41          2.38         0.55 o                         
   7   3  -7         32.82         33.66         1.64 o                         
   7   3  -6         17.18         16.00         1.03 o                         
   7   3  -5         74.71         81.14         2.31 o                         
   7  -3  -3         28.06         33.27         1.83 o                         
   7  -3  -2         33.66         26.75         2.14 o                         
  -7  -3   1        190.95        188.42         5.63 o                         
  -7  -3  -1       1758.57       1690.18        16.85 o                         
  -7   3  -2         64.82         63.09         1.83 o                         
  -7   3  -3        196.63        186.45         3.55 o                         
  -7   3  -5         67.17         62.77         4.55 o                         
  -7  -3  -6          1.97          1.58         0.51 o                         
  -7   3  -7         14.12          8.67         1.18 o                         
   7   4  -7          1.29          1.19         0.52 o                         
   7   4  -6         16.66         15.55         1.04 o                         
   7   4  -5         22.64         20.94         1.47 o                         
   7  -4  -3        157.49        165.11         4.51 o                         
   7  -4  -2         39.55         45.77         3.45 o                         
  -7  -4   1       1099.68       1128.34        10.89 o                         
  -7  -4  -1        273.50        233.97         7.95 o                         
  -7  -4  -2        105.29        104.28         3.60 o                         
  -7   4  -3          4.90          4.07         0.82 o                         
  -7   4  -5          0.21          1.05         1.00 o                         
  -7   4  -6        148.75        112.46         3.65 o                         
  -7   4  -7          1.16          0.55         0.51 o                         
   7   5  -7         20.70         21.50         1.28 o                         
   7   5  -6        144.84        151.90         3.26 o                         
   7   5  -5         83.01         79.12         3.46 o                         
   7  -5  -3         25.26         20.83         1.97 o                         
   7  -5  -2        227.87        204.33         3.88 o                         
  -7  -5   1          6.47          6.60         1.03 o                         
  -7  -5  -1         52.06         46.73         2.21 o                         
  -7  -5  -2          2.20          3.50         1.01 o                         
  -7  -5  -3          6.66         10.20         1.62 o                         
  -7   5  -5         16.38         11.71         1.59 o                         
  -7   5  -6          0.36          0.23         0.53 o                         
  -7   5  -7          7.72          5.50         0.88 o                         
   7   6  -7         52.40         56.01         1.85 o                         
   7   6  -6          3.44          4.31         0.91 o                         
   7   6  -5          0.67          1.00         1.15 o                         
   7  -6  -3          0.45          1.34         0.85 o                         
  -7  -6   2        343.33        357.14         5.10 o                         
  -7  -6   1        283.52        281.24         5.87 o                         
  -7  -6  -1         85.86         95.81         4.22 o                         
  -7  -6  -2        105.18        103.56         3.90 o                         
  -7  -6  -3          5.78          5.75         0.80 o                         
  -7   6  -5         70.39         56.01         3.00 o                         
  -7   6  -6          0.19          0.14         0.61 o                         
   7   7  -7          4.83          6.98         1.31 o                         
   7   7  -6         29.36         32.40         1.88 o                         
   7   7  -5          5.60          4.40         1.35 o                         
   7  -7  -3         79.87         78.21         3.52 o                         
  -7  -7   2         54.54         55.42         2.48 o                         
  -7  -7   1         65.95         56.56         2.86 o                         
  -7  -7  -1         43.83         46.05         2.73 o                         
  -7  -7  -2        146.33        146.11         4.82 o                         
  -7  -7  -3          2.29          2.60         0.91 o                         
  -7   7  -5         11.21         10.41         1.37 o                         
  -7   7  -6         13.08          9.90         0.90 o                         
  -7  -8   7         39.37         41.58         1.81 o                         
   7   8  -6          5.48          4.51         1.12 o                         
  -7  -8   3        106.47         97.95         4.02 o                         
   7  -8  -2          9.45          8.90         1.21 o                         
  -7  -8   1          3.70          2.02         0.97 o                         
   7  -8   1          1.44         -0.19         0.52 o                         
  -7  -8  -2          4.89          6.95         1.35 o                         
  -7  -8  -3         33.03         41.97         2.57 o                         
  -7   8  -5         66.37         59.05         4.13 o                         
  -7   8  -6          0.89          1.58         0.67 o                         
  -7  -9   6         11.64         12.40         1.84 o                         
   7  -9  -3         12.04          9.81         2.23 o                         
   7   9  -2          0.64         -0.06         1.07 o                         
  -7  -9   1          2.23          3.06         0.98 o                         
   7  -9   1        369.74        436.49         7.26 o                         
  -7  -9  -2          9.86          9.43         1.74 o                         
  -7  -9  -3         47.16         52.20         2.77 o                         
  -7   9  -5          4.83          2.13         1.10 o                         
  -7 -10   6          3.31          3.05         0.76 o                         
   7 -10  -3         73.38         93.59         5.63 o                         
   7 -10  -2          3.52          1.62         0.88 o                         
   7  10  -1        327.47        367.95        13.69 o                         
   7 -10   1         57.71         74.36         3.27 o                         
   7 -10   2          1.56          0.53         0.99 o                         
  -7  10  -3          0.19          0.24         0.54 o                         
  -7  10  -5          2.39          1.61         0.95 o                         
   7 -11  -3          1.64          2.45         1.06 o                         
   7  11  -2          5.68          5.90         2.22 o                         
   7  11  -1          0.06          0.90         1.74 o                         
   7  11   1         14.02          9.34         1.78 o                         
  -7 -11  -2          5.41          6.17         1.42 o                         
  -7  11  -3          0.30          0.28         0.73 o                         
   7 -12  -3         17.03         16.62         1.72 o                         
   7  12  -2         10.62         10.80         1.67 o                         
   7  12   1         15.07         15.06         1.97 o                         
  -7 -12  -2         36.24         36.42         2.53 o                         
   7 -13  -3          0.47          0.59         1.03 o                         
   7  13  -2          0.66          0.23         0.74 o                         
  -7 -13  -1         11.59         14.64         1.57 o                         
  -7 -13  -2          8.76         10.12         1.57 o                         
   8   0  -6          6.50          7.02         1.14 o                         
  -8   0   2         11.25         16.62         3.97 o                         
  -8   0  -2         50.66         45.57         1.50 o                         
  -8   0  -6         83.67         36.24         2.66 o                         
   8  -1  -7         45.40         53.93         1.81 o                         
   8  -1  -6          4.03          4.73         0.72 o                         
   8  -1  -5        162.02        198.76         3.01 o                         
   8   1  -3        241.78        221.14         7.49 o                         
  -8  -1   2        142.56        119.05         4.81 o                         
  -8   1   1        142.24        139.91         6.06 o                         
  -8  -1  -1         90.91        101.25         4.54 o                         
  -8   1  -2         55.59         38.98         1.02 o                         
  -8   1  -3         31.81         27.91         0.95 o                         
  -8  -1  -6          0.90         -0.17         0.35 o                         
  -8  -1  -7         22.96         16.52         1.09 o                         
   8   2  -7          9.52         11.80         1.11 o                         
   8  -2  -6          5.12          6.55         0.79 o                         
   8  -2  -5          4.14          5.47         0.85 o                         
   8   2  -3         80.24         76.36         2.50 o                         
  -8  -2   2        265.79        224.15         6.83 o                         
  -8  -2   1          2.57          0.83         1.28 o                         
  -8  -2  -1         26.66         27.78         3.05 o                         
  -8   2  -2          4.89          2.76         0.36 o                         
  -8   2  -3          9.42          8.29         0.65 o                         
  -8  -2  -6         20.25         12.73         0.95 o                         
  -8  -2  -7          4.51          3.31         0.55 o                         
   8   3  -7         18.94         21.45         1.35 o                         
   8   3  -6         27.57         32.19         1.66 o                         
   8   3  -5          0.63          1.31         1.18 o                         
   8  -3  -3         53.68         61.34         2.52 o                         
  -8  -3   2        123.56        114.94         5.20 o                         
  -8  -3   1        499.15        461.94        10.23 o                         
  -8  -3  -1        535.48        482.71         6.30 o                         
  -8   3  -2          0.40          0.29         0.34 o                         
  -8   3  -3        467.94        434.08         5.44 o                         
  -8   3  -5        109.33         90.18         3.90 o                         
  -8  -3  -6         21.58         14.86         0.99 o                         
  -8   3  -7          6.88          4.60         0.80 o                         
   8   4  -7         10.61          9.63         0.96 o                         
   8   4  -6          0.60          0.05         0.46 o                         
   8   4  -5          6.05          8.93         1.65 o                         
   8  -4  -3         72.00         73.23         3.18 o                         
   8  -4  -2        519.23        473.99         8.92 o                         
  -8  -4   1        166.00        147.40         3.36 o                         
  -8   4  -1         31.88         24.11         1.28 o                         
  -8   4  -2         11.48         11.43         1.32 o                         
  -8   4  -3         36.16         34.90         1.98 o                         
  -8   4  -5        258.26        204.64         5.67 o                         
  -8   4  -6          1.73          2.08         0.89 o                         
  -8   4  -7          0.31         -0.36         0.36 o                         
   8   5  -7         39.25         48.82         1.79 o                         
   8   5  -6         99.40        104.37         2.86 o                         
   8  -5  -3         15.02         14.69         1.77 o                         
   8  -5  -2         28.56         27.78         1.73 o                         
  -8  -5   1         23.84         18.60         1.35 o                         
  -8  -5  -1         80.78         77.51         2.41 o                         
  -8   5  -2         15.26         15.62         1.41 o                         
  -8   5  -3          2.79          2.67         0.90 o                         
  -8   5  -5          2.46          4.33         1.14 o                         
  -8   5  -6         37.65         27.88         2.22 o                         
   8   6  -7         11.51         13.55         0.98 o                         
   8   6  -6          7.21          6.00         0.96 o                         
   8  -6  -3         89.70         85.16         4.06 o                         
  -8  -6   2          0.16         -0.23         0.54 o                         
  -8  -6   1          3.56          2.72         0.67 o                         
  -8  -6  -1         24.01         23.18         2.32 o                         
  -8  -6  -2          2.68          2.45         0.84 o                         
  -8   6  -3          7.85          7.23         1.22 o                         
  -8   6  -5        121.18         95.08         3.72 o                         
  -8   6  -6         10.84          6.77         1.10 o                         
   8   7  -7          4.67          6.10         0.83 o                         
   8   7  -6          1.52          0.72         0.67 o                         
   8  -7  -3         68.61         62.43         3.67 o                         
  -8  -7   2        102.81        106.80         5.65 o                         
  -8  -7   1          0.92          1.55         0.80 o                         
  -8  -7  -1          1.70          3.05         1.01 o                         
  -8  -7  -2        133.51        147.79         4.22 o                         
  -8   7  -3         11.22         10.86         1.37 o                         
  -8   7  -5         41.77         33.01         3.27 o                         
  -8   7  -6          9.31          7.93         1.03 o                         
  -8  -8   7          1.31          1.11         0.53 o                         
   8   8  -6          6.00          6.81         1.29 o                         
   8  -8  -3        108.88        108.44         6.08 o                         
   8  -8  -2          2.99          2.64         0.78 o                         
  -8  -8   1         40.90         33.80         2.68 o                         
  -8  -8  -1         43.42         46.84         2.89 o                         
  -8  -8  -2         23.31         25.11         2.07 o                         
  -8   8  -3          8.12         10.43         1.41 o                         
  -8   8  -5         13.18          9.92         1.75 o                         
  -8  -9   6         23.08         20.80         1.20 o                         
   8  -9  -3          0.51         -0.61         1.29 o                         
   8   9  -2         56.90         47.43         2.59 o                         
  -8   9   1        195.90        155.92         7.32 o                         
   8  -9   1        245.57        302.75         6.01 o                         
  -8  -9  -2         18.76         21.88         2.00 o                         
  -8   9  -3         44.87         46.84         2.45 o                         
  -8   9  -5          8.30          6.69         1.42 o                         
  -8  10   6          3.02          2.10         0.94 o                         
  -8  10   5         17.88         11.88         2.09 o                         
   8 -10  -3         24.85         24.43         2.23 o                         
   8  10  -2         20.60         17.59         2.18 o                         
   8  10  -1          7.26          5.64         2.57 o                         
   8  10   1          0.22          0.00         1.03 o                         
  -8 -10  -2          4.92          6.23         1.20 o                         
  -8  10  -3         45.56         39.44         1.89 o                         
   8 -11  -3          2.29          2.25         1.03 o                         
   8  11  -2         10.06          7.41         1.42 o                         
   8  11  -1          0.07         -0.43         1.66 o                         
  -8  11  -1         29.75         32.06         2.79 o                         
  -8 -11  -2          0.09         -0.60         1.04 o                         
  -8  11  -3         11.68         12.23         1.33 o                         
   8 -12  -3          0.06         -0.34         0.62 o                         
   8  12  -2          2.05          2.48         1.04 o                         
   8  12  -1          8.97         12.02         2.66 o                         
  -8 -12  -1          4.48          3.92         0.96 o                         
  -8 -12  -2          2.95          3.63         1.30 o                         
   8  13  -2          8.23          6.52         1.11 o                         
   8  13  -1          3.64          4.11         1.73 o                         
  -8 -13  -1         10.16         11.23         1.70 o                         
   9   0  -6          4.01          4.27         0.99 o                         
  -9   0   2        165.28        143.63        11.27 o                         
  -9   0  -2       1346.90       1113.88         8.47 o                         
  -9   0  -6         16.56          8.35         1.44 o                         
   9   1  -7         25.87         30.85         1.63 o                         
   9  -1  -6          1.19          1.70         0.61 o                         
   9  -1  -5         47.62         55.62         1.70 o                         
   9   1  -3        285.87        226.95         5.49 o                         
  -9  -1   2         19.70         15.75         2.95 o                         
  -9  -1   1       1396.46       1306.33        19.20 o                         
  -9  -1  -1        105.21         92.20         1.51 o                         
  -9   1  -2         78.40         56.45         1.30 o                         
  -9   1  -3        566.74        400.19         3.77 o                         
  -9   1  -5         24.14         14.32         1.90 o                         
  -9   1  -6         20.70         14.61         1.20 o                         
  -9  -1  -7         22.78         18.05         0.99 o                         
   9   2  -7         28.63         34.76         1.70 o                         
   9   2  -6         60.19         74.29         2.51 o                         
   9   2  -5         78.58         85.38         2.75 o                         
   9   2  -3        156.10        132.45         6.14 o                         
  -9  -2   2        194.55        162.66         4.47 o                         
  -9  -2   1         85.38         92.97         6.76 o                         
  -9  -2  -1          1.53          1.69         0.32 o                         
  -9   2  -2         66.51         50.54         1.21 o                         
  -9   2  -3        323.65        255.20         3.22 o                         
  -9  -2  -6          0.77          0.72         0.39 o                         
   9   3  -7         22.99         33.73         2.00 o                         
   9   3  -6         35.32         37.16         1.41 o                         
   9  -3  -5        150.16        199.00         6.88 o                         
   9  -3  -3          4.19          4.05         0.82 o                         
  -9  -3   2          1.07          1.57         0.63 o                         
  -9  -3   1         36.10         31.50         1.72 o                         
  -9   3  -1        479.50        458.33         5.56 o                         
  -9   3  -2         46.82         40.53         1.82 o                         
  -9   3  -3          0.98          2.48         0.64 o                         
  -9  -3  -6         19.19         13.67         1.10 o                         
   9   4  -7          7.70          8.36         0.89 o                         
   9   4  -6         36.37         36.69         1.78 o                         
   9  -4  -5        100.09        115.58         5.36 o                         
   9  -4  -3          1.16          1.78         0.69 o                         
  -9  -4   2        286.67        255.64         4.98 o                         
  -9  -4   1        181.43        157.03         3.93 o                         
  -9  -4  -1         90.47         93.88         3.35 o                         
  -9   4  -2         42.03         40.25         1.92 o                         
  -9   4  -3        236.38        214.35         4.09 o                         
  -9   4  -5         15.59         11.37         2.14 o                         
  -9   4  -6          0.94          0.28         0.55 o                         
   9   5  -7         12.16         13.59         1.00 o                         
   9   5  -6         11.82          9.89         1.29 o                         
   9  -5  -3         53.32         55.07         3.30 o                         
   9  -5  -2         32.46         24.38         1.86 o                         
   9  -5  -1         69.19         51.64         2.57 o                         
  -9  -5  -1        113.13        108.59         3.71 o                         
  -9   5  -2          1.99          1.76         0.91 o                         
  -9   5  -3          4.82          3.26         0.87 o                         
  -9   5  -5         32.35         27.63         3.09 o                         
  -9   5  -6          2.91          3.25         0.91 o                         
   9   6  -7          0.49          0.73         0.42 o                         
   9   6  -6          4.55          3.55         0.86 o                         
   9  -6  -3          0.98          0.61         0.73 o                         
  -9  -6   2         66.32         57.93         2.70 o                         
  -9  -6   1         92.43         85.90         3.16 o                         
  -9  -6  -1         22.35         25.77         2.26 o                         
  -9   6  -2        328.18        347.67         6.00 o                         
  -9   6  -3         98.49        103.79         3.65 o                         
  -9   6  -5          0.13         -0.52         0.97 o                         
  -9   6  -6         12.77         11.24         1.21 o                         
   9   7  -7          0.99          1.20         0.51 o                         
   9   7  -6          1.46          2.07         0.96 o                         
  -9  -7   3         55.47         49.80         2.54 o                         
  -9  -7   2         29.78         26.69         2.47 o                         
  -9  -7   1        505.85        458.51         9.22 o                         
  -9  -7  -1          9.07         10.01         1.36 o                         
  -9   7  -2          4.22          3.67         1.01 o                         
  -9   7  -3         46.06         47.38         2.56 o                         
  -9   7  -5          1.94          2.10         0.70 o                         
   9   8  -6         41.76         35.96         2.44 o                         
  -9   8   5        185.40        157.30         7.10 o                         
   9  -8  -3        131.25        126.59         4.73 o                         
  -9   8   2          4.87          2.29         1.60 o                         
  -9  -8   1         47.84         40.68         2.99 o                         
  -9  -8  -1          0.37          0.87         0.79 o                         
  -9   8  -2         21.84         21.26         1.81 o                         
  -9   8  -3          0.25          0.54         0.78 o                         
  -9   8  -5          2.36          2.21         0.63 o                         
   9   9  -6          8.62         10.95         1.24 o                         
  -9   9   5         62.72         45.54         3.88 o                         
   9  -9  -3         27.19         25.33         2.31 o                         
   9   9  -2          0.20          0.37         1.17 o                         
  -9   9   1        116.30         92.65         5.70 o                         
  -9  -9  -1          0.06         -0.33         0.83 o                         
  -9  -9  -2         11.38         17.53         2.06 o                         
  -9   9  -3          0.40          0.87         0.68 o                         
  -9   9  -5          7.50          4.99         1.14 o                         
  -9  10   5          3.59          1.76         1.24 o                         
   9 -10  -3          6.09          5.42         1.21 o                         
   9  10  -2          2.47          1.52         1.04 o                         
   9  10  -1          5.30          8.16         2.60 o                         
   9  10   1         69.27         78.87         3.45 o                         
  -9 -10  -2         43.09         48.13         3.03 o                         
  -9  10  -3         34.09         31.95         1.62 o                         
  -9  11   5          1.36          0.48         0.79 o                         
   9 -11  -3          3.68          4.65         1.10 o                         
   9  11  -2         13.56          9.53         1.48 o                         
   9  11  -1          1.06          1.99         1.68 o                         
  -9 -11  -1          0.53          0.28         0.84 o                         
  -9 -11  -2         22.72         23.49         2.91 o                         
  -9 -11  -3          6.52          8.27         1.53 o                         
   9 -12  -3          2.92          1.89         0.74 o                         
   9  12  -2         16.45         17.05         1.78 o                         
   9  12  -1          3.43          0.95         1.37 o                         
  -9 -12  -1         22.18         21.78         1.90 o                         
  -9 -12  -2          9.13         12.30         1.73 o                         
   9  13  -1          0.59         -0.22         0.99 o                         
  10   0  -6        220.60        275.64         5.72 o                         
 -10   0   2         40.18         32.98         2.80 o                         
 -10   0  -2        414.57        331.35         4.94 o                         
 -10   0  -6          0.05         -0.14         0.61 o                         
  10   1  -7         10.40         12.93         1.11 o                         
  10   1  -6         33.04         36.79         1.82 o                         
  10  -1  -5        110.78        138.26         2.72 o                         
  10   1  -3        604.63        482.99         6.84 o                         
 -10  -1   2         13.54          9.37         1.21 o                         
 -10  -1   1       1721.87       1452.89        12.13 o                         
 -10   1  -1         82.34         83.45         1.62 o                         
 -10   1  -2        209.19        191.49         2.66 o                         
 -10  -1  -3        109.26         92.00         2.21 o                         
 -10  -1  -5         15.18         10.65         0.98 o                         
 -10  -1  -6         45.82         35.67         1.67 o                         
  10   2  -7          0.08         -0.04         0.55 o                         
  10   2  -6        125.05        147.68         3.03 o                         
  10  -2  -5         29.61         32.71         1.86 o                         
  10   2  -3         52.41         51.10         2.89 o                         
 -10  -2   2        187.57        166.51         4.85 o                         
 -10  -2   1         21.13         20.77         1.44 o                         
 -10   2  -1         92.83         90.93         1.63 o                         
 -10   2  -2         45.49         41.58         1.28 o                         
 -10   2  -3        533.28        452.86         4.44 o                         
 -10  -2  -5          0.44          0.61         0.47 o                         
 -10  -2  -6          1.69          1.65         0.41 o                         
  10   3  -7         14.05         18.76         1.51 o                         
  10   3  -6         10.06          7.08         0.73 o                         
  10  -3  -5          1.19          0.90         1.13 o                         
  10  -3  -3          3.66          1.57         1.00 o                         
 -10  -3   2         21.26         18.35         1.47 o                         
 -10  -3   1          2.74          3.14         0.75 o                         
 -10   3  -1        136.68        124.50         3.18 o                         
 -10   3  -2         35.93         32.44         1.49 o                         
 -10   3  -3        306.01        267.02         3.60 o                         
 -10  -3  -5         95.68         83.06         2.24 o                         
 -10   3  -6         13.59         11.41         1.38 o                         
  10   4  -7          0.64          1.07         0.48 o                         
  10   4  -6         83.74         89.86         2.69 o                         
  10  -4  -5         23.75         23.33         2.62 o                         
  10  -4  -3          0.60          0.74         1.64 o                         
 -10  -4   2        154.22        128.89         3.78 o                         
 -10  -4   1          5.98          4.60         0.90 o                         
 -10   4  -1        137.72        126.68         4.00 o                         
 -10   4  -2         21.83         18.22         1.48 o                         
 -10   4  -3         88.61         83.89         3.74 o                         
 -10   4  -5          8.54          5.75         1.25 o                         
 -10   4  -6          2.01          1.26         0.68 o                         
  10   5  -7          0.26          0.19         0.44 o                         
  10   5  -6         45.28         42.13         2.30 o                         
  10  -5  -3        116.66        103.52         3.57 o                         
  10  -5  -2         57.07         41.15         2.46 o                         
  10  -5  -1        477.06        421.42         7.34 o                         
 -10  -5  -1         18.37         17.22         1.70 o                         
 -10   5  -2         43.96         41.95         2.70 o                         
 -10   5  -3          5.45          6.24         0.96 o                         
 -10   5  -5          5.98          5.15         1.17 o                         
 -10   5  -6          1.82          1.20         0.62 o                         
  10   6  -7         31.47         37.32         1.69 o                         
  10   6  -6        113.87        108.46         3.45 o                         
  10  -6  -3         25.68         15.35         1.54 o                         
 -10  -6   2          2.30          1.93         0.93 o                         
  10  -6  -1         71.77         70.88         3.23 o                         
 -10  -6  -1         84.17         85.95         3.51 o                         
 -10   6  -2         93.28         83.85         3.31 o                         
 -10   6  -3        102.06        105.59         3.66 o                         
 -10   6  -5         16.05         14.86         1.63 o                         
  10   7  -7          0.28         -0.01         0.34 o                         
  10   7  -6         37.11         36.07         2.58 o                         
  10  -7  -3         86.26         85.21         3.72 o                         
  10  -7  -2          9.97          9.89         1.93 o                         
  10  -7  -1        164.85        142.10         5.96 o                         
 -10  -7  -1         30.33         35.80         2.84 o                         
 -10   7  -2         37.76         32.35         2.15 o                         
 -10   7  -3          0.06          0.15         0.68 o                         
 -10   7  -5          1.50          1.84         0.57 o                         
  10   8  -6         28.73         29.82         1.67 o                         
 -10   8   5         28.57         30.83         3.25 o                         
 -10   8   3         17.11         13.95         2.57 o                         
 -10   8   2         24.48         20.24         3.06 o                         
 -10   8   1          6.10          2.87         1.56 o                         
 -10  -8  -1        146.33        172.12         5.87 o                         
 -10  -8  -2          0.22         -0.15         0.80 o                         
 -10   8  -3        216.19        220.13         4.94 o                         
 -10   8  -5          8.73          8.06         1.06 o                         
  10   9  -6          0.94          0.73         0.44 o                         
 -10   9   5         42.48         38.14         3.40 o                         
  10  -9  -3         28.73         28.22         2.35 o                         
  10   9  -2         61.34         55.13         3.53 o                         
 -10   9   1        214.36        169.47         7.52 o                         
 -10  -9  -1         70.38         80.73         4.01 o                         
 -10  -9  -2          9.95         12.36         1.77 o                         
 -10   9  -3         16.40         17.35         1.44 o                         
 -10  10   5          0.17          0.19         0.76 o                         
  10 -10  -3          5.01          2.44         1.03 o                         
  10  10  -2          1.33          0.75         0.90 o                         
  10  10  -1          7.64          6.56         1.44 o                         
  10  10   1         44.98         56.36         3.45 o                         
 -10 -10  -2          1.75          2.52         0.93 o                         
 -10  10  -3         34.80         33.97         1.84 o                         
 -10  11   3          0.31          0.22         0.90 o                         
  10  11  -2         41.55         33.62         2.34 o                         
  10  11  -1          0.01          0.36         1.52 o                         
 -10 -11  -1          0.04          0.52         0.88 o                         
 -10 -11  -2          5.15          8.38         1.67 o                         
  10 -12  -3          6.81          5.46         0.89 o                         
  10  12  -2          0.64          0.01         0.65 o                         
  10  12  -1          0.03          1.91         1.43 o                         
 -10 -12  -1          4.40          3.61         0.90 o                         
  11   0  -6        166.20        224.78         7.35 o                         
 -11   0   2        706.91        597.60        10.79 o                         
 -11   0  -2        641.13        651.14         6.87 o                         
 -11   0  -6         92.00        101.61         3.52 o                         
  11  -1  -7          1.97          2.04         0.84 o                         
  11   1  -6          0.04         -0.28         0.53 o                         
  11  -1  -5         23.84         29.49         2.00 o                         
  11   1  -3        245.58        219.31         4.92 o                         
 -11  -1   2          1.45          0.71         0.71 o                         
 -11  -1   1         64.35         45.32         2.45 o                         
 -11   1  -1         13.09         14.66         0.80 o                         
 -11   1  -2        119.33        118.86         2.11 o                         
 -11  -1  -3        273.23        268.87         4.05 o                         
 -11  -1  -5         20.27         16.47         1.30 o                         
 -11  -1  -6          6.18          7.07         0.73 o                         
  11   2  -8         32.51         42.17         2.24 o                         
  11   2  -7          4.49          6.43         0.85 o                         
  11  -2  -6         59.26         69.09         2.48 o                         
  11  -2  -5          4.18          4.72         1.06 o                         
  11   2  -3          7.81          7.70         1.11 o                         
 -11  -2   2        214.54        177.73         4.75 o                         
 -11  -2   1        456.41        388.72         5.31 o                         
 -11   2  -1        200.74        186.31         2.73 o                         
 -11   2  -2        445.48        417.11         4.50 o                         
 -11  -2  -3          0.66          0.38         0.47 o                         
 -11  -2  -5         61.28         55.27         1.80 o                         
 -11  -2  -6         20.94         21.58         1.14 o                         
  11   3  -7          4.92          4.79         0.89 o                         
  11  -3  -6         43.32         58.90         2.26 o                         
  11  -3  -5         50.24         70.08         2.96 o                         
  11  -3  -3         39.38         40.33         3.17 o                         
 -11  -3   2         54.44         42.08         2.17 o                         
 -11  -3   1        189.86        165.53         4.15 o                         
 -11   3  -1          5.96          2.94         0.68 o                         
 -11   3  -2          3.67          2.85         0.59 o                         
 -11   3  -3         61.31         57.86         1.74 o                         
 -11  -3  -5        102.53         89.81         2.18 o                         
 -11   3  -6          8.28          9.31         1.09 o                         
  11   4  -7         49.85         67.49         3.50 o                         
  11   4  -6          9.72          9.62         1.03 o                         
  11  -4  -3         23.72         23.62         2.64 o                         
 -11  -4   2        250.97        222.60         5.15 o                         
 -11  -4   1          1.10          0.45         0.62 o                         
 -11   4  -1          1.10          0.83         0.73 o                         
 -11   4  -2         49.76         44.09         2.21 o                         
 -11   4  -3          4.14          2.11         1.00 o                         
 -11   4  -5         29.05         28.65         2.29 o                         
  11   5  -7          0.97          0.33         0.45 o                         
  11   5  -6         28.14         35.16         1.66 o                         
  11  -5  -3         92.24         93.39         2.99 o                         
  11  -5  -2        751.81        667.88         9.59 o                         
 -11   5   1         15.43         11.92         1.42 o                         
 -11   5  -1         21.25         20.54         1.80 o                         
 -11   5  -2        253.72        228.28         4.96 o                         
 -11   5  -3          1.29          1.35         0.73 o                         
 -11   5  -5         12.97         11.60         1.46 o                         
  11   6  -7         42.27         51.48         1.82 o                         
  11   6  -6          8.70          9.74         1.16 o                         
  11  -6  -3         55.45         57.26         3.07 o                         
  11  -6  -2        461.11        419.91         7.79 o                         
 -11   6   1         15.21         12.91         1.52 o                         
 -11  -6  -1         28.17         24.53         2.24 o                         
 -11   6  -2          1.11          1.07         0.84 o                         
 -11   6  -3         54.49         51.69         1.98 o                         
 -11   6  -5          2.95          3.35         0.84 o                         
  11   7  -6          2.80          2.41         0.67 o                         
  11  -7  -3         47.06         38.73         2.61 o                         
 -11   7   2        434.00        353.28        11.13 o                         
 -11   7   1         14.45          8.57         1.96 o                         
 -11  -7  -1          5.91          5.02         1.31 o                         
 -11  -7  -2         23.70         28.85         2.53 o                         
 -11   7  -3         15.47         14.18         1.42 o                         
  11   8  -6          0.41          0.13         0.38 o                         
 -11   8   5          0.32          0.24         1.16 o                         
 -11   8   3         24.53         17.04         2.75 o                         
 -11   8   2          0.17          0.32         1.45 o                         
 -11   8   1        128.71        119.67         6.44 o                         
 -11  -8  -1        111.90        140.62         5.24 o                         
 -11  -8  -2         43.74         53.90         3.29 o                         
 -11   8  -3         55.61         53.37         2.38 o                         
 -11   9   5          0.35          0.62         1.12 o                         
  11  -9  -3          3.26          3.01         1.16 o                         
  11   9  -2         34.82         34.50         2.71 o                         
 -11   9   1          0.94          0.86         1.21 o                         
 -11  -9  -1         47.78         53.71         3.17 o                         
 -11  -9  -2          3.85          6.31         1.26 o                         
 -11   9  -3         18.70         17.77         1.62 o                         
 -11  10   5         48.65         35.18         2.51 o                         
  11 -10  -3         12.22         10.54         1.36 o                         
  11  10  -2         19.87         17.36         1.87 o                         
  11  10  -1         64.23         52.95         3.04 o                         
 -11 -10  -1          3.81          4.87         1.23 o                         
 -11 -10  -2          0.86          1.46         1.13 o                         
 -11  10  -3          2.03          3.02         0.84 o                         
 -11  11   3          3.63          4.10         1.20 o                         
  11  11  -2         11.99         10.70         1.35 o                         
  11  11  -1          0.76          0.31         1.03 o                         
  11  11   1          0.02          0.86         0.77 o                         
 -11 -11  -2         15.50         16.36         1.90 o                         
  11  12  -1         13.08         10.32         1.83 o                         
  12   0  -6         34.16         51.04         3.63 o                         
 -12   0   2         14.98         14.62         2.26 o                         
 -12   0  -2          0.93          0.86         0.56 o                         
  12  -1  -7          0.03         -0.02         0.58 o                         
  12  -1  -6          3.94          5.86         1.11 o                         
  12  -1  -5         54.68         80.91         3.15 o                         
  12   1  -3        183.82        154.59         4.39 o                         
 -12  -1   2         88.95         73.96         3.30 o                         
 -12  -1   1         29.13         24.51         1.99 o                         
 -12   1  -1         79.45         73.49         1.72 o                         
 -12   1  -2         45.38         44.95         1.37 o                         
 -12  -1  -3        183.60        187.88         3.43 o                         
 -12  -1  -5         24.77         22.71         1.44 o                         
  12   2  -7         11.78         12.80         1.80 o                         
  12  -2  -6         28.90         34.71         1.78 o                         
  12   2  -5          0.77          0.87         0.79 o                         
  12  -2  -3        154.08        133.72         4.10 o                         
 -12  -2   2          7.08          3.00         1.03 o                         
 -12  -2   1          4.46          2.59         0.76 o                         
 -12   2  -1         17.19         14.56         0.90 o                         
 -12  -2  -2        261.80        265.29         4.00 o                         
 -12  -2  -3          1.85          2.17         0.54 o                         
 -12  -2  -5          1.61          1.74         0.49 o                         
  12  -3  -7          3.87          7.33         0.99 o                         
  12  -3  -6          1.07          2.70         0.87 o                         
  12  -3  -5        190.00        245.69         5.34 o                         
 -12   3   3       1458.47       1254.54        14.92 o                         
 -12  -3   2         77.61         59.80         2.57 o                         
 -12  -3   1        106.76         87.73         2.79 o                         
 -12   3  -1         30.69         29.00         1.80 o                         
 -12  -3  -2         31.92         35.39         1.53 o                         
 -12  -3  -3         20.68         20.85         1.20 o                         
 -12   3  -5          0.42          0.13         0.56 o                         
  12  -4  -7         67.17         85.40         2.67 o                         
  12   4  -6         18.44         20.23         1.30 o                         
  12  -4  -5         52.68         63.15         2.94 o                         
  12  -4  -3         17.75         17.24         1.90 o                         
  12  -4  -2          1.46          1.72         0.88 o                         
 -12  -4   1          7.53          7.06         1.17 o                         
 -12   4  -1         98.72        106.86         3.91 o                         
 -12   4  -2        359.95        329.76         5.84 o                         
 -12  -4  -3          6.10          7.54         1.85 o                         
 -12   4  -5          8.33          9.25         1.26 o                         
  12   5  -7          0.11          0.14         0.35 o                         
  12   5  -6          0.08          0.22         0.44 o                         
  12  -5  -5         16.10         23.43         2.78 o                         
 -12   5   3         47.13         34.72         2.62 o                         
  12  -5  -2          9.01          7.76         1.30 o                         
 -12   5   1         14.29         11.91         1.46 o                         
 -12  -5  -1        194.90        206.15         5.91 o                         
 -12   5  -2          1.61          1.68         0.64 o                         
 -12   5  -3         24.85         26.19         1.81 o                         
 -12   5  -5          0.13          0.33         0.56 o                         
  12   6  -6          0.16          0.06         0.41 o                         
  12  -6  -5          0.25          1.66         1.40 o                         
 -12  -6   3          1.63          1.44         0.97 o                         
 -12   6   2          9.46          9.50         1.55 o                         
 -12  -6   1         85.32         76.49         3.77 o                         
 -12  -6  -1         41.08         38.39         2.69 o                         
 -12   6  -2          0.01          0.20         0.68 o                         
 -12   6  -3          8.79          8.76         0.92 o                         
  12   7  -6         32.58         37.24         1.43 o                         
 -12   7   3         26.62         21.12         2.90 o                         
 -12   7   2          6.53          6.69         1.86 o                         
 -12   7   1         17.09         13.75         2.42 o                         
 -12  -7  -1         10.83         10.76         1.31 o                         
 -12  -7  -2         57.03         67.05         3.60 o                         
 -12   7  -3         22.38         20.28         1.89 o                         
  12   8  -6          8.70         10.66         0.83 o                         
  12   8  -5          3.20          2.70         0.89 o                         
  12  -8  -3         25.22         23.44         2.12 o                         
 -12   8   2         53.43         42.42         3.93 o                         
 -12   8   1         31.91         22.68         2.93 o                         
 -12  -8  -1          6.75          8.31         1.44 o                         
 -12  -8  -2          0.04          0.00         0.80 o                         
 -12   8  -3          3.86          2.83         0.95 o                         
 -12   9   5         20.76         14.88         1.79 o                         
  12  -9  -3         54.89         58.02         2.91 o                         
  12   9  -2         15.36         12.90         1.71 o                         
 -12   9   1         23.89         17.32         2.46 o                         
 -12  -9  -1         16.11         20.45         2.79 o                         
 -12  -9  -2          0.63         -0.39         0.46 o                         
 -12  -9  -3          3.35          3.87         0.74 o                         
 -12  10   3          7.22          3.79         1.27 o                         
  12  10  -2          0.01          0.45         0.83 o                         
  12  10  -1          6.80          5.68         1.13 o                         
  12  10   1          4.60          6.08         1.21 o                         
 -12 -10  -2         15.70         20.70         2.27 o                         
 -12  11   3          6.98          5.69         1.14 o                         
 -12  11   2          0.03         -0.16         0.75 o                         
  12  11  -1         16.91         13.32         2.24 o                         
  12  11   1         21.25         25.55         1.71 o                         
  13   0  -6         14.68         21.79         2.41 o                         
 -13   0   2         61.38         52.44         4.15 o                         
 -13   0  -2         24.30         22.46         1.50 o                         
  13  -1  -7          2.11          2.62         0.74 o                         
  13  -1  -6          4.97          6.86         1.10 o                         
  13  -1  -5         78.46        106.26         4.98 o                         
  13  -1  -3         43.28         37.11         2.34 o                         
 -13   1   2         57.00         51.36         2.77 o                         
 -13  -1   1        161.41        149.11         4.72 o                         
 -13   1  -1         96.71        107.59         2.16 o                         
 -13  -1  -2         20.88         21.29         1.25 o                         
 -13  -1  -3          9.89          8.73         0.97 o                         
 -13  -1  -5          0.44          0.81         0.52 o                         
  13  -2  -7         19.78         26.38         1.57 o                         
  13  -2  -6          5.18          6.21         0.87 o                         
  13  -2  -5          2.82          0.83         1.11 o                         
 -13   2   3          0.24          0.63         1.01 o                         
 -13  -2   2         27.78         20.38         1.98 o                         
 -13  -2   1         39.06         36.77         2.00 o                         
 -13  -2  -1        158.44        163.48         2.82 o                         
 -13  -2  -2        207.50        234.17         3.84 o                         
 -13  -2  -3         41.86         40.90         1.61 o                         
 -13  -2  -5          1.68          2.15         0.41 o                         
  13  -3  -7          9.18         13.08         1.13 o                         
  13  -3  -6          1.64          1.67         0.75 o                         
  13  -3  -5        107.41        151.15         6.47 o                         
 -13   3   3          0.88          1.44         1.19 o                         
 -13   3   2          6.35          4.51         1.25 o                         
 -13  -3   1         65.55         49.82         2.32 o                         
 -13  -3  -1         41.42         35.36         1.53 o                         
 -13  -3  -2         54.95         62.38         2.00 o                         
 -13  -3  -3          6.49          6.00         0.71 o                         
 -13   3  -5          2.20          2.93         0.82 o                         
  13  -4  -7          2.60          4.00         0.67 o                         
  13  -4  -6         23.24         23.73         1.68 o                         
  13  -4  -5          0.54         -0.74         1.10 o                         
 -13   4   3         23.56         16.17         2.05 o                         
 -13   4   2         75.87         65.92         2.93 o                         
 -13   4   1        119.16        108.47         3.64 o                         
 -13  -4  -1        155.80        139.26         4.64 o                         
 -13  -4  -2        146.16        133.45         4.40 o                         
 -13  -4  -3         29.27         35.15         1.86 o                         
 -13   4  -5          2.10          3.80         0.80 o                         
  13   5  -6          9.20          9.86         0.87 o                         
  13  -5  -5         16.47         20.75         2.58 o                         
 -13   5   3         30.64         29.70         2.01 o                         
 -13   5   2         44.76         37.99         2.32 o                         
 -13   5   1         69.82         60.09         2.81 o                         
 -13   5  -1         33.80         42.20         3.59 o                         
 -13  -5  -2          4.84          5.96         1.14 o                         
 -13  -5  -3         11.93         14.45         1.59 o                         
  13   6  -6          6.25          7.17         0.73 o                         
  13  -6  -5          0.04          0.21         1.13 o                         
 -13  -6   3          6.80          5.96         1.31 o                         
 -13  -6   2         80.55         79.73         3.84 o                         
 -13  -6   1         14.55         10.53         1.36 o                         
 -13  -6  -1        121.99        112.71         4.25 o                         
 -13  -6  -2          9.32         11.87         1.60 o                         
 -13  -6  -3         16.29         17.91         1.23 o                         
  13   7  -6         24.10         29.02         1.14 o                         
  13   7  -5         12.79         14.16         1.29 o                         
 -13   7   3          5.26          2.88         1.49 o                         
 -13   7   2          4.01          3.60         1.50 o                         
 -13   7   1         50.29         42.47         3.84 o                         
 -13  -7  -1        109.40        114.64         3.44 o                         
 -13  -7  -2          2.88          3.39         0.97 o                         
 -13  -7  -3          0.34          0.35         0.60 o                         
  13   8  -5          0.94          0.96         0.53 o                         
  13  -8  -3          0.99          0.71         0.82 o                         
 -13   8   2          3.44          3.57         1.48 o                         
 -13   8   1          0.90         -0.27         0.99 o                         
 -13  -8  -1          4.55          3.31         1.00 o                         
 -13  -8  -2          2.07          1.92         0.76 o                         
 -13  -8  -3         47.02         51.83         3.51 o                         
 -13   9   3          6.75          5.13         1.42 o                         
 -13   9   2          0.23         -0.24         0.94 o                         
 -13   9   1          5.77          7.20         1.57 o                         
 -13  -9  -1          0.98          1.69         1.05 o                         
 -13  -9  -2         21.41         23.14         1.56 o                         
 -13  10   3          5.37          4.88         0.91 o                         
 -13  10   2          1.50          1.10         0.70 o                         
  13  10  -1         22.46         17.35         1.53 o                         
  13  10   1         18.79         18.71         1.47 o                         
  13  11  -1         13.96         13.19         1.87 o                         
  14   0  -6         26.25         41.09         2.91 o                         
 -14   0   2        405.38        372.27        12.16 o                         
 -14   0  -2         12.25         11.76         1.83 o                         
  14  -1  -7         54.67         67.61         2.21 o                         
  14  -1  -6          1.68          2.32         0.66 o                         
 -14   1   3        117.37        100.97         4.57 o                         
 -14   1   2         28.05         25.47         2.51 o                         
 -14   1   1         35.26         30.03         2.61 o                         
 -14  -1  -1          1.76          2.36         0.54 o                         
 -14  -1  -2         60.88         68.92         2.12 o                         
 -14  -1  -3          0.63          0.71         0.58 o                         
  14  -2  -7          0.13          0.20         0.49 o                         
  14  -2  -6          3.22          3.51         0.84 o                         
 -14   2   3         26.72         23.41         2.40 o                         
 -14   2   2         11.56         10.60         1.74 o                         
 -14   2   1         56.82         45.76         2.39 o                         
 -14  -2  -1         13.76         13.47         1.03 o                         
 -14  -2  -2         81.31         79.18         2.24 o                         
 -14  -2  -3         14.73         12.68         1.21 o                         
  14  -3  -6          1.51          1.50         0.69 o                         
  14  -3  -5          5.52         10.12         2.00 o                         
 -14   3   3         38.78         39.66         2.09 o                         
 -14   3   2          2.34          2.42         1.25 o                         
 -14  -3   1        170.98        176.75         3.59 o                         
 -14  -3  -1         43.42         49.65         1.79 o                         
 -14  -3  -2          8.77          8.66         0.83 o                         
 -14  -3  -3         19.25         19.49         1.18 o                         
  14  -4  -6          1.65          2.07         0.70 o                         
  14  -4  -5         22.26         29.01         2.90 o                         
 -14   4   3         58.67         54.99         3.39 o                         
 -14   4   2          0.70          0.16         0.67 o                         
 -14   4   1         16.28         11.90         1.42 o                         
 -14  -4  -1         53.17         50.53         2.82 o                         
 -14  -4  -2         24.73         22.55         1.90 o                         
 -14  -4  -3          4.54          4.18         0.98 o                         
  14  -5  -6         18.90         26.46         1.65 o                         
  14  -5  -5         11.72         14.23         2.07 o                         
 -14   5   3          0.29          0.16         0.66 o                         
 -14   5   2          4.43          5.68         1.13 o                         
 -14   5   1         10.08          8.40         1.22 o                         
 -14  -5  -1          0.69          0.99         0.82 o                         
 -14  -5  -2          1.12          1.08         0.60 o                         
 -14  -5  -3          0.61          1.56         0.54 o                         
  14   6  -6          8.96         13.16         1.25 o                         
  14  -6  -5          3.96          7.49         1.52 o                         
 -14   6   3         25.97         18.81         1.92 o                         
 -14  -6   2         94.31         86.04         3.20 o                         
 -14   6   1         32.61         27.94         2.36 o                         
 -14  -6  -1        206.27        218.80         4.53 o                         
 -14  -6  -2          0.06          0.10         0.69 o                         
 -14  -6  -3         25.97         26.16         1.31 o                         
  14   7  -5         43.11         50.51         2.06 o                         
 -14   7   3          0.13         -0.09         0.68 o                         
 -14   7   2         27.45         22.20         2.04 o                         
 -14   7   1          1.89          0.79         1.29 o                         
 -14  -7  -1         10.79         11.01         1.09 o                         
 -14  -7  -2         80.68         89.20         3.29 o                         
 -14  -7  -3          2.05          1.19         0.59 o                         
  14   8  -5         11.25         12.05         0.94 o                         
 -14   8   3          3.41          4.02         0.99 o                         
 -14   8   2          0.00          0.30         0.81 o                         
 -14   8   1          0.00         -0.23         0.97 o                         
 -14  -8  -1         47.44         55.35         2.61 o                         
 -14  -8  -2         24.77         27.39         1.69 o                         
  14  -9  -4          2.28         33.21         2.54 o                         
 -14   9   3         11.21          9.21         1.16 o                         
 -14   9   2         15.57         11.79         1.34 o                         
  14   9  -1         11.26         10.12         1.29 o                         
  14   9   1          0.39          0.71         0.66 o                         
 -14  10   2          0.10         -0.32         0.45 o                         
  14  10  -1          0.29          0.33         0.51 o                         
 -15   0   2          2.76          2.60         1.78 o                         
 -15   0  -2        195.13        218.16         6.72 o                         
  15  -1  -6          0.04          0.35         1.00 o                         
  15  -1  -5         18.83         21.59         1.52 o                         
 -15   1   3         43.45         39.09         2.97 o                         
 -15   1   2         17.74         15.57         2.10 o                         
 -15  -1   1        118.19        124.27         2.93 o                         
 -15  -1  -1         44.43         50.47         1.78 o                         
 -15  -1  -2         17.36         18.84         1.49 o                         
 -15  -1  -3          0.30          0.03         0.38 o                         
  15  -2  -6         42.30         50.28         3.18 o                         
  15  -2  -5          0.52          0.74         0.51 o                         
  15  -2  -3         91.87        111.26         2.77 o                         
 -15   2   2         50.58         44.81         3.16 o                         
 -15   2   1         32.63         26.11         1.26 o                         
 -15  -2  -1          0.04          1.06         0.49 o                         
 -15  -2  -2         53.13         56.70         1.81 o                         
 -15  -2  -3          0.04          0.14         0.40 o                         
  15  -3  -6          1.35          0.97         0.88 o                         
  15  -3  -5          0.76          1.88         0.85 o                         
 -15   3   3         79.51         86.89         2.94 o                         
 -15   3   2         36.67         36.20         2.85 o                         
 -15  -3   1        144.64        141.75         2.71 o                         
 -15  -3  -1        238.70        252.03         3.69 o                         
 -15  -3  -2          0.20          0.44         0.40 o                         
 -15  -3  -3          4.42          4.23         1.38 o                         
  15  -4  -6         41.59         55.54         3.06 o                         
  15  -4  -5          0.29          0.77         0.97 o                         
 -15   4   3          4.33          4.73         1.23 o                         
 -15   4   2         31.63         30.30         1.99 o                         
 -15   4   1         18.60         16.20         1.52 o                         
 -15  -4  -1         26.53         24.57         1.95 o                         
 -15  -4  -2         20.55         22.17         1.73 o                         
 -15  -4  -3         33.96         33.01         1.81 o                         
  15   5  -5         10.86         13.82         1.16 o                         
 -15   5   3          1.86          1.18         0.91 o                         
 -15   5   2         11.60          8.83         1.19 o                         
 -15   5   1         21.93         20.34         1.62 o                         
 -15  -5  -1          1.83          1.99         0.84 o                         
 -15  -5  -2         14.23         12.66         1.10 o                         
 -15  -5  -3          0.21         -0.05         0.35 o                         
  15   6  -5          5.64          6.70         0.84 o                         
 -15   6   3          9.54          9.57         1.37 o                         
 -15   6   2          0.12         -0.09         0.70 o                         
 -15   6   1         35.28         31.14         3.04 o                         
 -15  -6  -1         21.71         23.07         1.46 o                         
 -15  -6  -2         32.77         35.96         1.54 o                         
 -15  -6  -3         13.89         13.91         1.72 o                         
  15  -7  -5          2.90          2.95         1.09 o                         
 -15   7   3          6.10          5.75         1.08 o                         
 -15   7   2         41.76         37.01         2.34 o                         
 -15   7   1          6.29          5.68         1.52 o                         
 -15  -7  -1          2.36          1.26         0.52 o                         
 -15  -7  -2         26.50         33.54         1.84 o                         
 -15   8   3         61.85         51.70         2.40 o                         
 -15   8   2          9.74          7.60         1.10 o                         
 -15   8   1         11.14          9.27         1.53 o                         
 -15  -8  -1         14.64         11.49         1.54 o                         
 -15   9   2         24.56         19.11         1.37 o                         
  15   9  -1         14.30         13.12         0.96 o                         
  16   0  -6          0.47          1.44         0.96 o                         
 -16   0   2          1.52          1.40         1.40 o                         
 -16   0  -2        140.60        163.49         5.24 o                         
  16  -1  -6          0.01          0.43         0.82 o                         
  16  -1  -5        145.15        190.23         3.26 o                         
  16  -1  -3        128.82        151.71         3.12 o                         
 -16   1   2          0.50          2.07         1.07 o                         
 -16  -1   1          2.22          3.50         0.68 o                         
 -16  -1  -1         27.42         32.19         1.54 o                         
 -16  -1  -2          1.98          3.08         0.69 o                         
 -16  -1  -3          7.47          8.16         0.79 o                         
  16  -2  -6         29.47         37.63         2.47 o                         
  16  -2  -5         43.22         58.74         1.80 o                         
 -16   2   3          3.13          3.82         0.67 o                         
 -16   2   2          0.10         -0.11         0.81 o                         
 -16   2   1          0.07         -0.14         0.43 o                         
 -16  -2  -1         16.29         16.10         0.89 o                         
 -16  -2  -2         51.15         55.32         2.13 o                         
 -16  -2  -3          0.76          1.37         0.37 o                         
  16  -3  -5          2.55          3.66         0.70 o                         
 -16   3   3         18.27         17.98         1.39 o                         
 -16   3   2         11.38         12.66         1.24 o                         
 -16  -3   1         32.58         27.73         1.22 o                         
 -16  -3  -1          0.92          1.85         0.49 o                         
 -16  -3  -2          0.37          0.40         0.90 o                         
 -16   3  -3         12.68         14.14         1.37 o                         
  16  -4  -5          0.09          0.31         0.77 o                         
 -16   4   3          1.55          1.51         0.95 o                         
 -16   4   2          5.01          4.95         1.28 o                         
 -16   4   1         16.46         16.27         1.69 o                         
 -16  -4  -1         28.10         25.92         1.82 o                         
 -16  -4  -2         15.45         16.92         1.19 o                         
 -16   4  -3         88.58         89.26         3.04 o                         
  16  -5  -5          4.14          5.50         1.11 o                         
 -16  -5   3         42.45         38.74         2.52 o                         
 -16  -5   2         82.11         71.58         2.64 o                         
 -16   5   1          9.42         12.65         1.95 o                         
 -16  -5  -1          3.93          4.80         0.79 o                         
 -16  -5  -2          7.30          7.13         0.79 o                         
 -16   6   3          3.47          1.80         1.28 o                         
 -16   6   2          3.86          3.65         0.95 o                         
 -16   6   1          8.88          8.54         1.62 o                         
 -16  -6  -1         13.55         12.39         1.00 o                         
 -16  -6  -2         25.10         24.04         1.48 o                         
 -16   7   3         10.20          9.71         1.10 o                         
 -16   7   2          8.71          5.87         0.98 o                         
 -16   7   1          0.60         -0.17         0.61 o                         
 -16  -7  -1          9.91          8.52         0.74 o                         
 -16   8   2         10.74          9.12         1.00 o                         
 -16   8   1          0.83          0.68         0.66 o                         
 -17   0   2          7.13          4.76         1.02 o                         
 -17   0  -2          7.94          9.01         1.26 o                         
  17  -1  -5         49.23         68.15         1.76 o                         
 -17   1   3         30.66         33.54         1.46 o                         
 -17   1   2          4.21          5.08         0.69 o                         
 -17  -1   1         99.60        107.25         2.46 o                         
 -17  -1  -1          5.67          6.92         0.91 o                         
 -17  -1  -2          9.34          9.85         0.87 o                         
  17  -2  -5          5.52          7.16         0.64 o                         
 -17   2   3          4.05          5.07         0.66 o                         
 -17  -2   2          2.17          2.57         0.57 o                         
 -17  -2   1          8.07          6.28         0.78 o                         
 -17  -2  -1         17.50         20.49         1.14 o                         
 -17  -2  -2          9.63         11.24         0.89 o                         
  17  -3  -5         33.60         40.97         2.43 o                         
  17  -3  -3         12.85         13.82         0.93 o                         
 -17   3   2          9.97         10.56         0.74 o                         
 -17  -3   1          6.30          6.03         0.66 o                         
 -17  -3  -1          6.30          7.42         0.98 o                         
 -17  -3  -2          6.04          9.12         1.54 o                         
 -17   4   3          2.03          2.44         0.94 o                         
 -17   4   2          0.15          0.04         0.74 o                         
 -17  -4   1          5.26          3.65         0.88 o                         
 -17  -4  -1          9.16          8.48         0.98 o                         
 -17  -4  -2         21.71         22.94         1.29 o                         
 -17   5   3         30.27         27.32         2.84 o                         
 -17   5   2         47.78         45.42         2.27 o                         
 -17   5   1         12.48         10.87         1.62 o                         
 -17  -5  -1          3.15          3.60         0.58 o                         
 -17   6   3          0.51          0.20         0.88 o                         
 -17   6   2          2.25          2.14         0.71 o                         
 -17   6   1         14.68         11.23         1.52 o                         
 -17   7   2          8.61          8.58         1.19 o                         
 -17   7   1          0.05         -0.12         0.42 o                         
 -18   0   2          1.12          0.71         0.41 o                         
  18   1  -3         11.22         12.43         0.64 o                         
 -18   1   2          5.13          6.02         0.51 o                         
 -18  -1   1          0.40          0.04         0.39 o                         
 -18  -1  -1          9.71         10.74         0.89 o                         
  18  -2  -3         21.77         27.99         0.88 o                         
 -18  -2   2         91.76        107.82         1.70 o                         
 -18  -2   1          2.35          2.95         0.53 o                         
 -18  -2  -1          3.03          2.59         0.49 o                         
 -18   3   3         19.63         22.91         1.77 o                         
 -18   3   2         11.01         11.63         0.95 o                         
 -18  -3   1         31.76         33.26         2.87 o                         
 -18   4   3          2.26          2.96         1.14 o                         
 -18   4   2         34.06         29.26         2.67 o                         
 -18   4   1          8.84          8.59         1.24 o                         
 -18   5   2          4.90          4.81         1.26 o                         
 -18   5   1          3.00          3.66         0.86 o                         
 -19   0   2         46.38         57.47         1.61 o                         
 -19   1   3          2.50          3.07         0.33 o                         
 -19  -1   2          1.39          1.03         0.28 o                         
 -19  -1   1         35.84         36.12         1.42 o                         
 -19   2   2         11.41         12.03         0.53 o                         
 -19  -2   1          0.11          0.03         0.22 o                         
                                                                                
